# Supplementary material for: 3-(Adamantan-1-yl)-1-[(4-benzyl­piperazin-1-yl)meth­yl]-4-phenyl-1H-1,2,4-triazole-5(4H)-thione
Source: Acta Crystallogr Sect E Struct Rep Online. 2012 Jan 11;68(Pt 2):o344. doi: 10.1107/S160053681105570X (PMC3275028; doi:10.1107/S160053681105570X)
Supplement: Supplementary file 1 [file e-68-0o344-sup1.cif]

##############################################################################
#                                                                            #
# This CIF contains the data in a paper accepted for publication in          #
# Acta Crystallographica Section E. It conforms to the requirements of       #
# Notes for Authors for Acta Crystallographica Section E, and has been       #
# peer reviewed under the auspices of the IUCr Commission on Journals.       #
#                                                                            #
# Full details of the Crystallographic Information File format               #
# are given in the paper "The Crystallographic Information File (CIF):       #
# a New Standard Archive File for Crystallography" by S. R. Hall, F. H.      #
# Allen and I. D. Brown [Acta Cryst. (1991), A47, 655-685].                  #
#                                                                            #
# The current version of the core CIF dictionary is obtainable from          #
# ftp://ftp.iucr.org/pub/cif_core.dic.                                       #
#                                                                            #
# Software is freely available for graphical display of the structure(s)     #
# in this CIF. For information consult the CIF software page                 #
# http://www.iucr.org/resources/cif/software.                                #
#                                                                            #
# This file may be used for bona fide research purposes within the           #
# scientific community so long as proper attribution is given to the journal # 
# article from which it was obtained.                                        #
#                                                                            #
##############################################################################
data_global
_audit_creation_method     SHELXL-97
_journal_date_recd_electronic     2011-12-19
_journal_date_accepted     2011-12-26
_journal_name_full     'Acta Crystallographica, Section E'
_journal_year     2012
_journal_volume     68
_journal_issue      2
_journal_page_first     o344
_journal_page_last     o344
_journal_paper_category     QO
_journal_paper_doi     10.1107/S160053681105570X
_journal_coeditor_code     XU5419
_publ_contact_author
;
     Dr. Seik Weng Ng
     Department of Chemistry
     University of Malaya
     50603 Kuala Lumpur
     Malaysia
;
_publ_contact_author_email     seikweng@um.edu.my
_publ_contact_author_fax     '03 7967 4193'
_publ_contact_author_phone     '03 7967 6778'
_publ_section_title
;\
3-(Adamantan-1-yl)-1-[(4-benzylpiperazin-1-yl)methyl]-4-phenyl-1<i>H</i>-1,2,4-\
triazole-5(4<i>H</i>)-thione
;
loop_
    _publ_author_name
    _publ_author_address
    'Al-Abdullah, Ebtehal S.'
;
Department of Pharmaceutical Chemistry
College of Pharmacy
King Saud University
Riyadh 11451
Saudi Arabia
;
    'Asiri, Hanadi H.'
;
Department of Pharmaceutical Chemistry
College of Pharmacy
King Saud University
Riyadh 11451
Saudi Arabia
;
    'El-Emam, Ali'
;
Department of Pharmaceutical Chemistry
College of Pharmacy
King Saud University
Riyadh 11451
Saudi Arabia
;
    'Ng, Seik Weng'
;
     Department of Chemistry
     University of Malaya
     50603 Kuala Lumpur
     Malaysia
     and
     Chemistry Department
     Faculty of Science
     King Abdulaziz University
     PO Box 80203 Jeddah
     Saudi Arabia
;
_publ_section_synopsis     .
data_I
_audit_creation_method     SHELXL-97
_chemical_name_systematic
;
3-(Adamantan-1-yl)-1-[(4-benzylpiperazin-1-yl)methyl]-4-phenyl-
1<i>H</i>-1,2,4-triazole-5(4<i>H</i>)-thione
;
_chemical_name_common     ?
_chemical_formula_moiety     'C30 H37 N5 S'
_chemical_formula_sum     'C30 H37 N5 S'
_chemical_formula_iupac     'C30 H37 N5 S'
_chemical_formula_weight     499.71
_chemical_melting_point     ?
_symmetry_cell_setting     triclinic
_symmetry_space_group_name_H-M     'P -1'
_symmetry_space_group_name_Hall     '-P 1'
loop_
    _symmetry_equiv_pos_as_xyz
    'x, y, z'
    '-x, -y, -z'
_cell_length_a     10.1677(6)
_cell_length_b     11.3287(7)
_cell_length_c     12.5331(7)
_cell_angle_alpha     67.037(6)
_cell_angle_beta     85.768(5)
_cell_angle_gamma     83.547(5)
_cell_volume     1320.12(13)
_cell_formula_units_Z     2
_cell_measurement_reflns_used     2374
_cell_measurement_theta_min     2.6317
_cell_measurement_theta_max     27.4987
_cell_measurement_temperature     100(2)
_exptl_crystal_description     irregular
_exptl_crystal_colour     colorless
_exptl_crystal_size_max     0.15
_exptl_crystal_size_mid     0.15
_exptl_crystal_size_min     0.05
_exptl_crystal_density_diffrn     1.257
_exptl_crystal_density_meas     ?
_exptl_crystal_density_method     'not measured'
_exptl_crystal_F_000     536
_exptl_absorpt_coefficient_mu     0.151
_exptl_absorpt_correction_type     multi-scan
_exptl_absorpt_process_details     '(CrysAlis PRO; Agilent, 2010)'
_exptl_absorpt_correction_T_min     0.9777
_exptl_absorpt_correction_T_max     0.9925
_diffrn_ambient_temperature     100(2)
_diffrn_radiation_type     MoK\a
_diffrn_radiation_wavelength     0.71073
_diffrn_radiation_source     'SuperNova (Mo) X-ray Source'
_diffrn_radiation_monochromator     Mirror
_diffrn_measurement_device_type
                  'Agilent SuperNova Dual diffractometer with an Atlas detector'
_diffrn_measurement_method     '\w scan'
_diffrn_detector_area_resol_mean     10.4041
_diffrn_reflns_number     9288
_diffrn_reflns_av_R_equivalents     0.0350
_diffrn_reflns_av_sigmaI/netI     0.0833
_diffrn_reflns_theta_min     2.64
_diffrn_reflns_theta_max     27.56
_diffrn_reflns_theta_full     27.56
_diffrn_measured_fraction_theta_max     0.988
_diffrn_measured_fraction_theta_full     0.988
_diffrn_reflns_limit_h_min     -13
_diffrn_reflns_limit_h_max     13
_diffrn_reflns_limit_k_min     -11
_diffrn_reflns_limit_k_max     14
_diffrn_reflns_limit_l_min     -13
_diffrn_reflns_limit_l_max     16
_diffrn_standards_number     0
_diffrn_standards_interval_count     0
_diffrn_standards_interval_time     0
_diffrn_standards_decay_%     0
_reflns_number_total     6033
_reflns_number_gt     4002
_reflns_threshold_expression     I>2\s(I)
_refine_ls_structure_factor_coef     Fsqd
_refine_ls_matrix_type     full
_refine_ls_R_factor_all     0.1045
_refine_ls_R_factor_gt     0.0635
_refine_ls_wR_factor_gt     0.1267
_refine_ls_wR_factor_ref     0.1505
_refine_ls_goodness_of_fit_ref     1.006
_refine_ls_restrained_S_all     1.006
_refine_ls_number_reflns     6033
_refine_ls_number_parameters     325
_refine_ls_number_restraints     0
_refine_ls_hydrogen_treatment     constr
_refine_ls_weighting_scheme     calc
_refine_ls_weighting_details
         'calc w=1/[\s^2^(Fo^2^)+(0.0475P)^2^+0.7934P] where P=(Fo^2^+2Fc^2^)/3'
_atom_sites_solution_hydrogens     geom
_atom_sites_solution_primary     direct
_atom_sites_solution_secondary     difmap
_refine_ls_shift/su_max     0.001
_refine_ls_shift/su_mean     0.001
_refine_diff_density_max     0.760
_refine_diff_density_min     -0.394
_refine_ls_extinction_method     none
_refine_ls_extinction_coef     ?
loop_
    _atom_type_symbol
    _atom_type_description
    _atom_type_scat_dispersion_real
    _atom_type_scat_dispersion_imag
    _atom_type_scat_source
    'C' 'C' 0.0033 0.0016
                         'International Tables Vol C Tables 4.2.6.8 and 6.1.1.4'
    'H' 'H' 0.0000 0.0000
                         'International Tables Vol C Tables 4.2.6.8 and 6.1.1.4'
    'N' 'N' 0.0061 0.0033
                         'International Tables Vol C Tables 4.2.6.8 and 6.1.1.4'
    'S' 'S' 0.1246 0.1234
                         'International Tables Vol C Tables 4.2.6.8 and 6.1.1.4'
_computing_data_collection     'CrysAlis PRO (Agilent, 2010)'
_computing_cell_refinement     'CrysAlis PRO (Agilent, 2010)'
_computing_data_reduction     'CrysAlis PRO (Agilent, 2010)'
_computing_structure_solution     'SHELXS97 (Sheldrick, 2008)'
_computing_structure_refinement     'SHELXL97 (Sheldrick, 2008)'
_computing_molecular_graphics     'X-SEED (Barbour, 2001)'
_computing_publication_material     'publCIF (Westrip, 2010)'
loop_
    _atom_site_type_symbol
    _atom_site_label
    _atom_site_fract_x
    _atom_site_fract_y
    _atom_site_fract_z
    _atom_site_U_iso_or_equiv
    _atom_site_adp_type
    _atom_site_calc_flag
    _atom_site_refinement_flags
    _atom_site_occupancy
    _atom_site_symmetry_multiplicity
    _atom_site_disorder_assembly
    _atom_site_disorder_group
    S S1 0.03136(7) 0.21542(6) 0.47877(6) 0.03032(19) Uani d . 1 1 . .
    N N1 0.2538(2) 0.34089(19) 0.38748(16) 0.0234(5) Uani d . 1 1 . .
    N N2 0.4183(2) 0.1937(2) 0.46788(17) 0.0288(5) Uani d . 1 1 . .
    N N3 0.2963(2) 0.1453(2) 0.50537(17) 0.0266(5) Uani d . 1 1 . .
    N N4 0.3003(2) -0.0352(2) 0.69837(17) 0.0248(5) Uani d . 1 1 . .
    N N5 0.3255(2) -0.0357(2) 0.92328(17) 0.0267(5) Uani d . 1 1 . .
    C C1 0.1931(2) 0.2324(2) 0.4584(2) 0.0244(6) Uani d . 1 1 . .
    C C2 0.3904(2) 0.3133(2) 0.3963(2) 0.0241(6) Uani d . 1 1 . .
    C C3 0.1796(2) 0.4566(2) 0.3133(2) 0.0230(5) Uani d . 1 1 . .
    C C4 0.1219(2) 0.5441(2) 0.3584(2) 0.0264(6) Uani d . 1 1 . .
    H H4 0.1265 0.5264 0.4387 0.032 Uiso calc R 1 1 . .
    C C5 0.0571(2) 0.6581(2) 0.2848(2) 0.0296(6) Uani d . 1 1 . .
    H H5 0.0174 0.7196 0.3144 0.036 Uiso calc R 1 1 . .
    C C6 0.0503(3) 0.6822(3) 0.1679(2) 0.0318(6) Uani d . 1 1 . .
    H H6 0.0076 0.7612 0.1173 0.038 Uiso calc R 1 1 . .
    C C7 0.1052(3) 0.5919(3) 0.1245(2) 0.0307(6) Uani d . 1 1 . .
    H H7 0.0989 0.6084 0.0446 0.037 Uiso calc R 1 1 . .
    C C8 0.1691(2) 0.4778(2) 0.1973(2) 0.0251(6) Uani d . 1 1 . .
    H H8 0.2054 0.4146 0.1684 0.030 Uiso calc R 1 1 . .
    C C9 0.4971(2) 0.3991(2) 0.3296(2) 0.0252(6) Uani d . 1 1 . .
    C C10 0.4604(3) 0.5433(2) 0.3052(2) 0.0283(6) Uani d . 1 1 . .
    H H10A 0.3785 0.5737 0.2604 0.034 Uiso calc R 1 1 . .
    H H10B 0.4433 0.5550 0.3794 0.034 Uiso calc R 1 1 . .
    C C11 0.5733(3) 0.6229(3) 0.2364(3) 0.0354(7) Uani d . 1 1 . .
    H H11 0.5476 0.7159 0.2204 0.043 Uiso calc R 1 1 . .
    C C12 0.6989(3) 0.5787(3) 0.3071(3) 0.0475(8) Uani d . 1 1 . .
    H H12A 0.7716 0.6305 0.2633 0.057 Uiso calc R 1 1 . .
    H H12B 0.6827 0.5913 0.3810 0.057 Uiso calc R 1 1 . .
    C C13 0.7381(3) 0.4360(3) 0.3320(3) 0.0444(8) Uani d . 1 1 . .
    H H13 0.8199 0.4068 0.3784 0.053 Uiso calc R 1 1 . .
    C C14 0.6254(3) 0.3553(3) 0.4001(2) 0.0359(7) Uani d . 1 1 . .
    H H14A 0.6086 0.3653 0.4751 0.043 Uiso calc R 1 1 . .
    H H14B 0.6515 0.2633 0.4164 0.043 Uiso calc R 1 1 . .
    C C15 0.5980(3) 0.6050(3) 0.1216(2) 0.0402(7) Uani d . 1 1 . .
    H H15A 0.6685 0.6586 0.0752 0.048 Uiso calc R 1 1 . .
    H H15B 0.5163 0.6329 0.0766 0.048 Uiso calc R 1 1 . .
    C C16 0.6400(3) 0.4628(3) 0.1454(3) 0.0392(7) Uani d . 1 1 . .
    H H16 0.6575 0.4516 0.0702 0.047 Uiso calc R 1 1 . .
    C C17 0.7653(3) 0.4186(3) 0.2161(3) 0.0484(9) Uani d . 1 1 . .
    H H17A 0.8383 0.4700 0.1720 0.058 Uiso calc R 1 1 . .
    H H17B 0.7923 0.3270 0.2311 0.058 Uiso calc R 1 1 . .
    C C18 0.5277(3) 0.3819(3) 0.2139(2) 0.0292(6) Uani d . 1 1 . .
    H H18A 0.5536 0.2900 0.2295 0.035 Uiso calc R 1 1 . .
    H H18B 0.4472 0.4087 0.1672 0.035 Uiso calc R 1 1 . .
    C C19 0.2901(3) 0.0056(2) 0.5756(2) 0.0273(6) Uani d . 1 1 . .
    H H19A 0.2053 -0.0195 0.5606 0.033 Uiso calc R 1 1 . .
    H H19B 0.3623 -0.0424 0.5475 0.033 Uiso calc R 1 1 . .
    C C20 0.4283(2) -0.0210(3) 0.7366(2) 0.0284(6) Uani d . 1 1 . .
    H H20A 0.4393 0.0713 0.7148 0.034 Uiso calc R 1 1 . .
    H H20B 0.5011 -0.0578 0.6987 0.034 Uiso calc R 1 1 . .
    C C21 0.4328(3) -0.0913(3) 0.8676(2) 0.0301(6) Uani d . 1 1 . .
    H H21A 0.4232 -0.1838 0.8890 0.036 Uiso calc R 1 1 . .
    H H21B 0.5193 -0.0836 0.8946 0.036 Uiso calc R 1 1 . .
    C C22 0.1978(2) -0.0506(3) 0.8851(2) 0.0269(6) Uani d . 1 1 . .
    H H22A 0.1249 -0.0140 0.9231 0.032 Uiso calc R 1 1 . .
    H H22B 0.1872 -0.1431 0.9076 0.032 Uiso calc R 1 1 . .
    C C23 0.1912(2) 0.0185(2) 0.7543(2) 0.0263(6) Uani d . 1 1 . .
    H H23A 0.1054 0.0078 0.7282 0.032 Uiso calc R 1 1 . .
    H H23B 0.1980 0.1116 0.7320 0.032 Uiso calc R 1 1 . .
    C C24 0.3334(3) -0.0941(3) 1.0496(2) 0.0312(6) Uani d . 1 1 . .
    H H24A 0.4273 -0.1060 1.0706 0.037 Uiso calc R 1 1 . .
    H H24B 0.2998 -0.1802 1.0783 0.037 Uiso calc R 1 1 . .
    C C25 0.2551(3) -0.0143(3) 1.1093(2) 0.0302(6) Uani d . 1 1 . .
    C C26 0.2347(3) -0.0657(3) 1.2300(2) 0.0394(7) Uani d . 1 1 . .
    H H26 0.2647 -0.1529 1.2735 0.047 Uiso calc R 1 1 . .
    C C27 0.1715(3) 0.0091(4) 1.2860(3) 0.0466(9) Uani d . 1 1 . .
    H H27 0.1591 -0.0270 1.3679 0.056 Uiso calc R 1 1 . .
    C C28 0.1259(3) 0.1364(4) 1.2242(3) 0.0458(8) Uani d . 1 1 . .
    H H28 0.0818 0.1873 1.2633 0.055 Uiso calc R 1 1 . .
    C C29 0.1449(3) 0.1876(3) 1.1068(2) 0.0376(7) Uani d . 1 1 . .
    H H29 0.1141 0.2747 1.0640 0.045 Uiso calc R 1 1 . .
    C C30 0.2092(3) 0.1134(3) 1.0491(2) 0.0304(6) Uani d . 1 1 . .
    H H30 0.2219 0.1507 0.9672 0.036 Uiso calc R 1 1 . .
loop_
    _atom_site_aniso_label
    _atom_site_aniso_U_11
    _atom_site_aniso_U_22
    _atom_site_aniso_U_33
    _atom_site_aniso_U_12
    _atom_site_aniso_U_13
    _atom_site_aniso_U_23
    S1 0.0259(4) 0.0258(4) 0.0312(4) -0.0016(3) 0.0045(3) -0.0034(3)
    N1 0.0239(11) 0.0159(10) 0.0236(11) 0.0017(9) 0.0038(8) -0.0019(8)
    N2 0.0271(12) 0.0223(12) 0.0291(12) 0.0024(9) 0.0050(9) -0.0036(9)
    N3 0.0258(12) 0.0199(11) 0.0244(11) 0.0011(9) 0.0052(9) 0.0002(8)
    N4 0.0250(11) 0.0218(11) 0.0231(11) -0.0007(9) -0.0002(8) -0.0042(8)
    N5 0.0267(12) 0.0239(12) 0.0255(11) -0.0020(9) -0.0037(9) -0.0047(9)
    C1 0.0274(14) 0.0196(13) 0.0220(13) 0.0004(10) 0.0033(10) -0.0049(10)
    C2 0.0276(14) 0.0196(13) 0.0207(12) 0.0035(11) 0.0003(10) -0.0045(10)
    C3 0.0204(13) 0.0156(12) 0.0265(13) -0.0018(10) 0.0009(10) -0.0013(10)
    C4 0.0241(14) 0.0255(14) 0.0272(13) -0.0030(11) 0.0023(10) -0.0080(11)
    C5 0.0205(13) 0.0231(14) 0.0424(16) -0.0017(11) 0.0020(11) -0.0103(12)
    C6 0.0240(14) 0.0210(14) 0.0383(16) -0.0002(11) -0.0025(11) 0.0016(11)
    C7 0.0272(14) 0.0304(15) 0.0269(14) -0.0069(12) -0.0034(11) -0.0014(11)
    C8 0.0243(13) 0.0225(13) 0.0274(13) -0.0069(11) 0.0030(10) -0.0079(10)
    C9 0.0244(13) 0.0215(13) 0.0253(13) 0.0011(11) 0.0007(10) -0.0054(10)
    C10 0.0259(14) 0.0211(13) 0.0353(15) 0.0006(11) -0.0033(11) -0.0085(11)
    C11 0.0243(15) 0.0232(14) 0.0557(18) -0.0027(11) -0.0055(12) -0.0111(13)
    C12 0.0303(17) 0.0334(18) 0.077(2) -0.0034(13) -0.0110(15) -0.0177(16)
    C13 0.0258(16) 0.0371(18) 0.065(2) 0.0036(13) -0.0158(14) -0.0134(15)
    C14 0.0317(16) 0.0301(16) 0.0410(16) 0.0061(13) -0.0090(12) -0.0095(12)
    C15 0.0304(16) 0.0332(17) 0.0441(17) -0.0103(13) 0.0074(13) -0.0004(13)
    C16 0.0340(16) 0.0376(17) 0.0411(17) -0.0087(13) 0.0128(13) -0.0110(13)
    C17 0.0266(16) 0.0361(18) 0.076(2) -0.0025(14) 0.0127(15) -0.0165(16)
    C18 0.0298(15) 0.0251(14) 0.0302(14) -0.0057(11) 0.0057(11) -0.0082(11)
    C19 0.0310(15) 0.0171(13) 0.0264(13) 0.0028(11) 0.0024(11) -0.0024(10)
    C20 0.0213(13) 0.0231(14) 0.0354(15) 0.0000(11) 0.0008(11) -0.0064(11)
    C21 0.0254(14) 0.0243(14) 0.0381(15) 0.0003(11) -0.0051(11) -0.0092(11)
    C22 0.0248(14) 0.0258(14) 0.0277(14) -0.0050(11) -0.0016(10) -0.0069(11)
    C23 0.0215(13) 0.0261(14) 0.0264(13) -0.0022(11) 0.0001(10) -0.0050(10)
    C24 0.0376(16) 0.0224(14) 0.0284(14) -0.0054(12) -0.0082(11) -0.0022(11)
    C25 0.0299(15) 0.0330(16) 0.0275(14) -0.0146(12) -0.0025(11) -0.0080(11)
    C26 0.0472(18) 0.0422(18) 0.0277(15) -0.0247(15) -0.0038(13) -0.0062(13)
    C27 0.048(2) 0.070(2) 0.0283(16) -0.0365(18) 0.0087(13) -0.0200(16)
    C28 0.0383(18) 0.064(2) 0.0495(19) -0.0237(16) 0.0098(14) -0.0349(17)
    C29 0.0314(16) 0.0454(18) 0.0431(17) -0.0077(13) 0.0013(13) -0.0241(14)
    C30 0.0309(15) 0.0328(15) 0.0292(14) -0.0082(12) 0.0008(11) -0.0127(12)
loop_
    _geom_bond_atom_site_label_1
    _geom_bond_atom_site_label_2
    _geom_bond_site_symmetry_2
    _geom_bond_distance
    _geom_bond_publ_flag
    S1 C1 . 1.667(3) ?
    N1 C1 . 1.385(3) ?
    N1 C2 . 1.391(3) ?
    N1 C3 . 1.443(3) ?
    N2 C2 . 1.313(3) ?
    N2 N3 . 1.388(3) ?
    N3 C1 . 1.351(3) ?
    N3 C19 . 1.487(3) ?
    N4 C19 . 1.432(3) ?
    N4 C20 . 1.465(3) ?
    N4 C23 . 1.469(3) ?
    N5 C22 . 1.466(3) ?
    N5 C21 . 1.467(3) ?
    N5 C24 . 1.463(3) ?
    C2 C9 . 1.513(3) ?
    C3 C4 . 1.380(3) ?
    C3 C8 . 1.388(3) ?
    C4 C5 . 1.387(3) ?
    C4 H4 . 0.9500 ?
    C5 C6 . 1.387(4) ?
    C5 H5 . 0.9500 ?
    C6 C7 . 1.384(4) ?
    C6 H6 . 0.9500 ?
    C7 C8 . 1.380(3) ?
    C7 H7 . 0.9500 ?
    C8 H8 . 0.9500 ?
    C9 C18 . 1.542(3) ?
    C9 C10 . 1.547(3) ?
    C9 C14 . 1.552(4) ?
    C10 C11 . 1.535(4) ?
    C10 H10A . 0.9900 ?
    C10 H10B . 0.9900 ?
    C11 C15 . 1.530(4) ?
    C11 C12 . 1.530(4) ?
    C11 H11 . 1.0000 ?
    C12 C13 . 1.533(4) ?
    C12 H12A . 0.9900 ?
    C12 H12B . 0.9900 ?
    C13 C14 . 1.536(4) ?
    C13 C17 . 1.541(5) ?
    C13 H13 . 1.0000 ?
    C14 H14A . 0.9900 ?
    C14 H14B . 0.9900 ?
    C15 C16 . 1.535(4) ?
    C15 H15A . 0.9900 ?
    C15 H15B . 0.9900 ?
    C16 C17 . 1.528(4) ?
    C16 C18 . 1.536(4) ?
    C16 H16 . 1.0000 ?
    C17 H17A . 0.9900 ?
    C17 H17B . 0.9900 ?
    C18 H18A . 0.9900 ?
    C18 H18B . 0.9900 ?
    C19 H19A . 0.9900 ?
    C19 H19B . 0.9900 ?
    C20 C21 . 1.521(3) ?
    C20 H20A . 0.9900 ?
    C20 H20B . 0.9900 ?
    C21 H21A . 0.9900 ?
    C21 H21B . 0.9900 ?
    C22 C23 . 1.519(3) ?
    C22 H22A . 0.9900 ?
    C22 H22B . 0.9900 ?
    C23 H23A . 0.9900 ?
    C23 H23B . 0.9900 ?
    C24 C25 . 1.513(4) ?
    C24 H24A . 0.9900 ?
    C24 H24B . 0.9900 ?
    C25 C30 . 1.389(4) ?
    C25 C26 . 1.401(4) ?
    C26 C27 . 1.378(4) ?
    C26 H26 . 0.9500 ?
    C27 C28 . 1.389(5) ?
    C27 H27 . 0.9500 ?
    C28 C29 . 1.362(4) ?
    C28 H28 . 0.9500 ?
    C29 C30 . 1.393(4) ?
    C29 H29 . 0.9500 ?
    C30 H30 . 0.9500 ?
loop_
    _geom_angle_atom_site_label_1
    _geom_angle_atom_site_label_2
    _geom_angle_atom_site_label_3
    _geom_angle_site_symmetry_1
    _geom_angle_site_symmetry_3
    _geom_angle
    _geom_angle_publ_flag
    C1 N1 C2 . . 108.75(19) ?
    C1 N1 C3 . . 122.2(2) ?
    C2 N1 C3 . . 128.9(2) ?
    C2 N2 N3 . . 104.9(2) ?
    C1 N3 N2 . . 113.09(19) ?
    C1 N3 C19 . . 126.6(2) ?
    N2 N3 C19 . . 119.69(19) ?
    C19 N4 C20 . . 115.21(19) ?
    C19 N4 C23 . . 114.27(19) ?
    C20 N4 C23 . . 110.6(2) ?
    C22 N5 C21 . . 109.4(2) ?
    C22 N5 C24 . . 111.6(2) ?
    C21 N5 C24 . . 111.13(19) ?
    N3 C1 N1 . . 103.3(2) ?
    N3 C1 S1 . . 129.07(19) ?
    N1 C1 S1 . . 127.64(18) ?
    N2 C2 N1 . . 109.9(2) ?
    N2 C2 C9 . . 122.1(2) ?
    N1 C2 C9 . . 127.8(2) ?
    C4 C3 C8 . . 121.4(2) ?
    C4 C3 N1 . . 119.6(2) ?
    C8 C3 N1 . . 119.0(2) ?
    C3 C4 C5 . . 119.0(2) ?
    C3 C4 H4 . . 120.5 ?
    C5 C4 H4 . . 120.5 ?
    C4 C5 C6 . . 119.9(2) ?
    C4 C5 H5 . . 120.1 ?
    C6 C5 H5 . . 120.1 ?
    C7 C6 C5 . . 120.5(2) ?
    C7 C6 H6 . . 119.8 ?
    C5 C6 H6 . . 119.8 ?
    C8 C7 C6 . . 120.0(2) ?
    C8 C7 H7 . . 120.0 ?
    C6 C7 H7 . . 120.0 ?
    C7 C8 C3 . . 119.1(2) ?
    C7 C8 H8 . . 120.4 ?
    C3 C8 H8 . . 120.4 ?
    C2 C9 C18 . . 108.7(2) ?
    C2 C9 C10 . . 113.9(2) ?
    C18 C9 C10 . . 109.4(2) ?
    C2 C9 C14 . . 109.0(2) ?
    C18 C9 C14 . . 107.8(2) ?
    C10 C9 C14 . . 107.9(2) ?
    C11 C10 C9 . . 110.3(2) ?
    C11 C10 H10A . . 109.6 ?
    C9 C10 H10A . . 109.6 ?
    C11 C10 H10B . . 109.6 ?
    C9 C10 H10B . . 109.6 ?
    H10A C10 H10B . . 108.1 ?
    C15 C11 C10 . . 109.1(2) ?
    C15 C11 C12 . . 110.1(2) ?
    C10 C11 C12 . . 109.6(2) ?
    C15 C11 H11 . . 109.3 ?
    C10 C11 H11 . . 109.3 ?
    C12 C11 H11 . . 109.3 ?
    C13 C12 C11 . . 109.3(3) ?
    C13 C12 H12A . . 109.8 ?
    C11 C12 H12A . . 109.8 ?
    C13 C12 H12B . . 109.8 ?
    C11 C12 H12B . . 109.8 ?
    H12A C12 H12B . . 108.3 ?
    C12 C13 C14 . . 109.9(2) ?
    C12 C13 C17 . . 109.1(3) ?
    C14 C13 C17 . . 109.4(3) ?
    C12 C13 H13 . . 109.5 ?
    C14 C13 H13 . . 109.5 ?
    C17 C13 H13 . . 109.5 ?
    C13 C14 C9 . . 110.4(2) ?
    C13 C14 H14A . . 109.6 ?
    C9 C14 H14A . . 109.6 ?
    C13 C14 H14B . . 109.6 ?
    C9 C14 H14B . . 109.6 ?
    H14A C14 H14B . . 108.1 ?
    C11 C15 C16 . . 109.7(2) ?
    C11 C15 H15A . . 109.7 ?
    C16 C15 H15A . . 109.7 ?
    C11 C15 H15B . . 109.7 ?
    C16 C15 H15B . . 109.7 ?
    H15A C15 H15B . . 108.2 ?
    C17 C16 C18 . . 109.5(2) ?
    C17 C16 C15 . . 110.0(3) ?
    C18 C16 C15 . . 108.9(2) ?
    C17 C16 H16 . . 109.5 ?
    C18 C16 H16 . . 109.5 ?
    C15 C16 H16 . . 109.5 ?
    C16 C17 C13 . . 109.4(2) ?
    C16 C17 H17A . . 109.8 ?
    C13 C17 H17A . . 109.8 ?
    C16 C17 H17B . . 109.8 ?
    C13 C17 H17B . . 109.8 ?
    H17A C17 H17B . . 108.2 ?
    C16 C18 C9 . . 110.6(2) ?
    C16 C18 H18A . . 109.5 ?
    C9 C18 H18A . . 109.5 ?
    C16 C18 H18B . . 109.5 ?
    C9 C18 H18B . . 109.5 ?
    H18A C18 H18B . . 108.1 ?
    N4 C19 N3 . . 116.7(2) ?
    N4 C19 H19A . . 108.1 ?
    N3 C19 H19A . . 108.1 ?
    N4 C19 H19B . . 108.1 ?
    N3 C19 H19B . . 108.1 ?
    H19A C19 H19B . . 107.3 ?
    N4 C20 C21 . . 108.8(2) ?
    N4 C20 H20A . . 109.9 ?
    C21 C20 H20A . . 109.9 ?
    N4 C20 H20B . . 109.9 ?
    C21 C20 H20B . . 109.9 ?
    H20A C20 H20B . . 108.3 ?
    N5 C21 C20 . . 109.7(2) ?
    N5 C21 H21A . . 109.7 ?
    C20 C21 H21A . . 109.7 ?
    N5 C21 H21B . . 109.7 ?
    C20 C21 H21B . . 109.7 ?
    H21A C21 H21B . . 108.2 ?
    N5 C22 C23 . . 109.6(2) ?
    N5 C22 H22A . . 109.7 ?
    C23 C22 H22A . . 109.7 ?
    N5 C22 H22B . . 109.7 ?
    C23 C22 H22B . . 109.7 ?
    H22A C22 H22B . . 108.2 ?
    N4 C23 C22 . . 109.52(19) ?
    N4 C23 H23A . . 109.8 ?
    C22 C23 H23A . . 109.8 ?
    N4 C23 H23B . . 109.8 ?
    C22 C23 H23B . . 109.8 ?
    H23A C23 H23B . . 108.2 ?
    N5 C24 C25 . . 113.1(2) ?
    N5 C24 H24A . . 109.0 ?
    C25 C24 H24A . . 109.0 ?
    N5 C24 H24B . . 109.0 ?
    C25 C24 H24B . . 109.0 ?
    H24A C24 H24B . . 107.8 ?
    C30 C25 C26 . . 117.8(3) ?
    C30 C25 C24 . . 121.9(2) ?
    C26 C25 C24 . . 120.1(3) ?
    C27 C26 C25 . . 120.6(3) ?
    C27 C26 H26 . . 119.7 ?
    C25 C26 H26 . . 119.7 ?
    C26 C27 C28 . . 120.8(3) ?
    C26 C27 H27 . . 119.6 ?
    C28 C27 H27 . . 119.6 ?
    C29 C28 C27 . . 119.2(3) ?
    C29 C28 H28 . . 120.4 ?
    C27 C28 H28 . . 120.4 ?
    C28 C29 C30 . . 120.6(3) ?
    C28 C29 H29 . . 119.7 ?
    C30 C29 H29 . . 119.7 ?
    C25 C30 C29 . . 121.0(3) ?
    C25 C30 H30 . . 119.5 ?
    C29 C30 H30 . . 119.5 ?
loop_
    _geom_torsion_atom_site_label_1
    _geom_torsion_atom_site_label_2
    _geom_torsion_atom_site_label_3
    _geom_torsion_atom_site_label_4
    _geom_torsion_site_symmetry_1
    _geom_torsion_site_symmetry_2
    _geom_torsion_site_symmetry_3
    _geom_torsion_site_symmetry_4
    _geom_torsion
    _geom_torsion_publ_flag
    C2 N2 N3 C1 . . . . 0.1(3) ?
    C2 N2 N3 C19 . . . . 171.5(2) ?
    N2 N3 C1 N1 . . . . 0.2(3) ?
    C19 N3 C1 N1 . . . . -170.6(2) ?
    N2 N3 C1 S1 . . . . 179.86(19) ?
    C19 N3 C1 S1 . . . . 9.1(4) ?
    C2 N1 C1 N3 . . . . -0.3(3) ?
    C3 N1 C1 N3 . . . . 175.7(2) ?
    C2 N1 C1 S1 . . . . 179.95(19) ?
    C3 N1 C1 S1 . . . . -4.0(4) ?
    N3 N2 C2 N1 . . . . -0.3(3) ?
    N3 N2 C2 C9 . . . . -176.2(2) ?
    C1 N1 C2 N2 . . . . 0.4(3) ?
    C3 N1 C2 N2 . . . . -175.2(2) ?
    C1 N1 C2 C9 . . . . 176.0(2) ?
    C3 N1 C2 C9 . . . . 0.3(4) ?
    C1 N1 C3 C4 . . . . 83.1(3) ?
    C2 N1 C3 C4 . . . . -101.8(3) ?
    C1 N1 C3 C8 . . . . -97.5(3) ?
    C2 N1 C3 C8 . . . . 77.6(3) ?
    C8 C3 C4 C5 . . . . -2.9(4) ?
    N1 C3 C4 C5 . . . . 176.5(2) ?
    C3 C4 C5 C6 . . . . 0.5(4) ?
    C4 C5 C6 C7 . . . . 1.5(4) ?
    C5 C6 C7 C8 . . . . -1.0(4) ?
    C6 C7 C8 C3 . . . . -1.3(4) ?
    C4 C3 C8 C7 . . . . 3.3(4) ?
    N1 C3 C8 C7 . . . . -176.1(2) ?
    N2 C2 C9 C18 . . . . 88.9(3) ?
    N1 C2 C9 C18 . . . . -86.1(3) ?
    N2 C2 C9 C10 . . . . -148.8(2) ?
    N1 C2 C9 C10 . . . . 36.1(4) ?
    N2 C2 C9 C14 . . . . -28.3(3) ?
    N1 C2 C9 C14 . . . . 156.6(2) ?
    C2 C9 C10 C11 . . . . -179.4(2) ?
    C18 C9 C10 C11 . . . . -57.6(3) ?
    C14 C9 C10 C11 . . . . 59.4(3) ?
    C9 C10 C11 C15 . . . . 59.7(3) ?
    C9 C10 C11 C12 . . . . -61.0(3) ?
    C15 C11 C12 C13 . . . . -60.0(3) ?
    C10 C11 C12 C13 . . . . 60.1(3) ?
    C11 C12 C13 C14 . . . . -59.5(3) ?
    C11 C12 C13 C17 . . . . 60.5(3) ?
    C12 C13 C14 C9 . . . . 59.7(3) ?
    C17 C13 C14 C9 . . . . -60.1(3) ?
    C2 C9 C14 C13 . . . . 177.1(2) ?
    C18 C9 C14 C13 . . . . 59.3(3) ?
    C10 C9 C14 C13 . . . . -58.8(3) ?
    C10 C11 C15 C16 . . . . -61.5(3) ?
    C12 C11 C15 C16 . . . . 58.9(3) ?
    C11 C15 C16 C17 . . . . -58.7(3) ?
    C11 C15 C16 C18 . . . . 61.2(3) ?
    C18 C16 C17 C13 . . . . -59.9(3) ?
    C15 C16 C17 C13 . . . . 59.6(3) ?
    C12 C13 C17 C16 . . . . -60.5(3) ?
    C14 C13 C17 C16 . . . . 59.8(3) ?
    C17 C16 C18 C9 . . . . 60.8(3) ?
    C15 C16 C18 C9 . . . . -59.4(3) ?
    C2 C9 C18 C16 . . . . -177.5(2) ?
    C10 C9 C18 C16 . . . . 57.6(3) ?
    C14 C9 C18 C16 . . . . -59.5(3) ?
    C20 N4 C19 N3 . . . . -65.8(3) ?
    C23 N4 C19 N3 . . . . 63.8(3) ?
    C1 N3 C19 N4 . . . . -103.1(3) ?
    N2 N3 C19 N4 . . . . 86.8(3) ?
    C19 N4 C20 C21 . . . . -169.2(2) ?
    C23 N4 C20 C21 . . . . 59.4(3) ?
    C22 N5 C21 C20 . . . . 60.9(3) ?
    C24 N5 C21 C20 . . . . -175.4(2) ?
    N4 C20 C21 N5 . . . . -60.1(3) ?
    C21 N5 C22 C23 . . . . -60.0(3) ?
    C24 N5 C22 C23 . . . . 176.6(2) ?
    C19 N4 C23 C22 . . . . 169.1(2) ?
    C20 N4 C23 C22 . . . . -59.0(3) ?
    N5 C22 C23 N4 . . . . 58.8(3) ?
    C22 N5 C24 C25 . . . . -75.8(3) ?
    C21 N5 C24 C25 . . . . 161.8(2) ?
    N5 C24 C25 C30 . . . . -14.8(4) ?
    N5 C24 C25 C26 . . . . 169.7(2) ?
    C30 C25 C26 C27 . . . . -0.2(4) ?
    C24 C25 C26 C27 . . . . 175.5(3) ?
    C25 C26 C27 C28 . . . . 0.5(4) ?
    C26 C27 C28 C29 . . . . -0.4(5) ?
    C27 C28 C29 C30 . . . . 0.1(4) ?
    C26 C25 C30 C29 . . . . -0.1(4) ?
    C24 C25 C30 C29 . . . . -175.7(3) ?
    C28 C29 C30 C25 . . . . 0.2(4) ?
loop_
    _geom_hbond_atom_site_label_D
    _geom_hbond_atom_site_label_H
    _geom_hbond_atom_site_label_A
    _geom_hbond_site_symmetry_A
    _geom_hbond_distance_DH
    _geom_hbond_distance_HA
    _geom_hbond_distance_DA
    _geom_hbond_angle_DHA
    C13 H13 S1 1_655 1.00 2.85 3.751(3) 150
    C28 H28 S1 1_556 0.95 2.84 3.673(4) 146
