# Supplementary material for: 3-(Adamantan-1-yl)-1-[(4-benzyl­piperazin-1-yl)meth­yl]-4-phenyl-1H-1,2,4-triazole-5(4H)-thione
Source: Acta Crystallogr Sect E Struct Rep Online. 2012 Jan 11;68(Pt 2):o344. doi: 10.1107/S160053681105570X (PMC3275028; doi:10.1107/S160053681105570X)
Supplement: Supplementary file 2 [file e-68-0o344-Isup2.hkl]

# 
# h,k,l, Fc-squared, Fo-squared, sigma(Fo-squared) and status flag 
# 
data_I
_shelx_title '  P-1' 
_shelx_refln_list_code          4 
_shelx_F_calc_maximum      155.47 
_exptl_crystal_F_000       536.00 
_reflns_d_resolution_high  0.7681 
 
loop_ 
 _symmetry_equiv_pos_as_xyz 
 'x, y, z' 
 '-x, -y, -z' 
 
_cell_length_a    10.1677 
_cell_length_b    11.3287 
_cell_length_c    12.5331 
_cell_angle_alpha  67.037 
_cell_angle_beta   85.768 
_cell_angle_gamma  83.547 
 
_shelx_F_squared_multiplier     1.000 
 
loop_ 
 _refln_index_h 
 _refln_index_k 
 _refln_index_l 
 _refln_F_squared_calc 
 _refln_F_squared_meas 
 _refln_F_squared_sigma 
 _refln_observed_status 
   2   0   0     2519.68     2382.46     37.91 o 
   3   0   0      303.25      347.87     18.28 o 
   4   0   0      174.31      192.71     15.69 o 
   5   0   0      340.84      368.06     17.16 o 
   6   0   0        0.25        7.89      6.59 o 
   7   0   0      163.51      169.34     13.88 o 
   8   0   0      205.50      152.72     13.31 o 
   9   0   0       35.62       22.81     15.86 o 
  10   0   0        1.72        6.42      4.52 o 
  11   0   0       49.55       28.39     12.37 o 
  12   0   0       31.06       64.77     17.61 o 
  13   0   0      128.83      121.62     26.17 o 
 -13   1   0        2.70        6.03     11.53 o 
 -12   1   0        7.27        5.91      8.93 o 
 -11   1   0       21.16       28.19     11.63 o 
 -10   1   0      270.36      280.72     32.38 o 
  -9   1   0       86.43      105.26     11.11 o 
  -8   1   0        6.33       13.56      5.42 o 
  -7   1   0      303.03      295.18     15.87 o 
  -6   1   0      223.04      214.26      9.51 o 
  -5   1   0       92.53       87.48      6.39 o 
  -4   1   0        6.93       16.01      2.82 o 
  -3   1   0      292.94      305.65      9.59 o 
  -2   1   0     1970.81     1955.81     37.59 o 
  -1   1   0     1932.63     2008.50     30.17 o 
   1   1   0      259.12      263.17     10.33 o 
   2   1   0     4920.46     4569.86     53.92 o 
   3   1   0      197.80      171.45     12.96 o 
   4   1   0      976.47      958.00     24.27 o 
   5   1   0        1.67        3.13      2.99 o 
   6   1   0        4.55        9.17      4.02 o 
   7   1   0       41.68       50.65     11.67 o 
   8   1   0     2165.80     2114.43     50.29 o 
   9   1   0      114.50       97.13     20.02 o 
  10   1   0       12.22        8.25      7.86 o 
  11   1   0      201.46      194.44     27.90 o 
  12   1   0       37.13       24.76     12.75 o 
  13   1   0       63.71       66.17     19.99 o 
 -12   2   0       20.79       32.70     14.09 o 
 -11   2   0      401.21      466.14     45.05 o 
 -10   2   0       15.70       25.50     11.85 o 
  -9   2   0      506.87      518.00     19.55 o 
  -8   2   0      102.91       99.55      8.46 o 
  -7   2   0       34.39       29.04      8.24 o 
  -6   2   0      197.41      204.15     15.70 o 
  -5   2   0      154.70      155.12      7.35 o 
  -4   2   0       94.85       96.11     12.23 o 
  -3   2   0      103.38       84.48     10.90 o 
  -2   2   0      445.88      461.37     20.80 o 
  -1   2   0     1327.55     1168.19     28.63 o 
   0   2   0     8613.05     8484.03     68.98 o 
   1   2   0     3077.91     3131.28     45.48 o 
   2   2   0    21282.18    20779.80    130.50 o 
   3   2   0     4697.43     4897.70     70.51 o 
   4   2   0      456.58      456.51     17.33 o 
   5   2   0      645.94      651.28     22.97 o 
   6   2   0       19.78       21.27      4.98 o 
   7   2   0        0.36        3.29      5.69 o 
   8   2   0       28.16       42.88     12.04 o 
   9   2   0       90.20       79.77     16.03 o 
  10   2   0       45.83       48.53     14.05 o 
  11   2   0        0.01        8.09      7.86 o 
  12   2   0       57.06       46.41     16.33 o 
  13   2   0       60.34       57.29     12.91 o 
 -12   3   0        6.95       15.78     12.14 o 
 -11   3   0        8.79       21.39     12.34 o 
 -10   3   0       58.53       83.90     19.11 o 
  -9   3   0      450.33      485.99     41.41 o 
  -8   3   0        1.77       -1.96      6.93 o 
  -7   3   0      211.64      218.40     24.71 o 
  -6   3   0      428.25      486.82     33.80 o 
  -5   3   0      334.99      322.44     25.55 o 
  -4   3   0       12.97       10.72      6.91 o 
  -3   3   0       21.23       38.43      8.72 o 
  -2   3   0       57.63       45.32      8.09 o 
  -1   3   0     6400.11     6260.81     78.11 o 
   0   3   0     1271.18     1253.33     32.66 o 
   1   3   0      316.62      276.20     18.23 o 
   2   3   0      352.09      290.73     12.00 o 
   3   3   0     1124.61     1147.74     26.66 o 
   4   3   0      575.13      639.35     21.78 o 
   5   3   0      224.05      263.90     15.32 o 
   6   3   0      134.11      212.07     15.18 o 
   7   3   0       76.73      107.55     16.37 o 
   8   3   0      120.87       96.25     17.00 o 
   9   3   0       77.51       49.65     12.73 o 
  10   3   0      169.86      184.24     26.44 o 
  11   3   0        5.29       -0.54      9.27 o 
  12   3   0      114.65      117.49     23.35 o 
  13   3   0       18.11       20.53     13.55 o 
 -12   4   0        5.01        7.48     14.67 o 
 -11   4   0       30.58       55.32     18.01 o 
 -10   4   0      130.56      125.16     23.70 o 
  -9   4   0       63.63       59.18     16.46 o 
  -8   4   0      845.15      847.80     52.77 o 
  -7   4   0      516.70      529.74     39.40 o 
  -6   4   0       27.69       32.70     11.13 o 
  -5   4   0       56.25       58.06     12.13 o 
  -4   4   0      105.24      128.45     16.01 o 
  -3   4   0      131.27      145.16      6.88 o 
  -2   4   0      149.64      177.99     16.15 o 
  -1   4   0       18.88       17.38      4.85 o 
   0   4   0        0.19        5.78      2.80 o 
   1   4   0     4972.60     4946.77     52.30 o 
   2   4   0      232.26      203.38     12.38 o 
   3   4   0      257.48      269.19     11.31 o 
   4   4   0      207.74      178.99     12.46 o 
   5   4   0      498.69      559.87     23.30 o 
   6   4   0     1265.53     1396.01     39.12 o 
   7   4   0     1573.45     1480.45     59.68 o 
   8   4   0       77.37       98.68     17.17 o 
   9   4   0      235.19      186.02     24.36 o 
  10   4   0       69.59       65.04     16.11 o 
  11   4   0       65.97      112.43     22.86 o 
  12   4   0        1.78       18.84     12.04 o 
 -11   5   0        1.59      -10.08     10.08 o 
 -10   5   0        4.40       25.58     12.71 o 
  -9   5   0        9.29       17.59     10.14 o 
  -8   5   0       56.85       64.83     16.26 o 
  -7   5   0      848.61      821.40     50.94 o 
  -6   5   0      575.04      632.31     42.02 o 
  -5   5   0       30.81       24.88      9.56 o 
  -4   5   0      227.16      177.25     16.20 o 
  -3   5   0      210.12      224.83     20.91 o 
  -2   5   0     1001.07     1047.50     54.74 o 
  -1   5   0     1692.96     1928.53     38.68 o 
   0   5   0     3100.50     3283.53     48.92 o 
   1   5   0     1602.35     1693.62     37.99 o 
   2   5   0      408.52      419.98     19.22 o 
   3   5   0      185.47      211.27     13.30 o 
   4   5   0      223.89      205.04     11.24 o 
   5   5   0        5.22       15.80      5.35 o 
   6   5   0      672.08      647.73     38.68 o 
   7   5   0       57.48       76.84     15.02 o 
   8   5   0      102.27       71.69     15.14 o 
   9   5   0       10.93        7.18      6.49 o 
  10   5   0      359.02      356.20     36.24 o 
  11   5   0       48.93       64.60     17.50 o 
  12   5   0        0.18        5.96     11.08 o 
 -11   6   0        0.08       70.61     24.64 o 
 -10   6   0       30.91       46.26     15.75 o 
  -9   6   0        1.05       23.08     12.96 o 
  -8   6   0       41.34       69.99     17.73 o 
  -7   6   0       83.16       85.26     18.14 o 
  -6   6   0        7.88       17.10     10.09 o 
  -5   6   0      284.38      264.34     26.98 o 
  -4   6   0       63.83       63.00      5.61 o 
  -3   6   0      934.56      881.12     44.13 o 
  -2   6   0       52.21       63.36      8.22 o 
  -1   6   0        9.53        5.96      5.82 o 
   0   6   0       61.78      140.12     13.46 o 
   1   6   0      342.78      427.70     19.04 o 
   2   6   0      148.74      175.43     12.90 o 
   3   6   0      472.74      514.28     22.47 o 
   4   6   0      113.97      122.18     15.28 o 
   5   6   0      275.81      268.75     17.47 o 
   6   6   0      130.82      280.67     27.71 o 
   7   6   0       36.35       30.75     11.22 o 
   8   6   0      269.14      266.19     28.99 o 
   9   6   0      812.73      904.04     55.84 o 
  10   6   0      260.38      303.45     34.62 o 
  11   6   0       22.71       25.97     13.03 o 
  12   6   0       52.25       95.24     22.08 o 
 -10   7   0       11.15       28.68     15.09 o 
  -9   7   0        3.60        0.55      8.52 o 
  -8   7   0       21.49       19.28     10.19 o 
  -7   7   0        0.01       15.77      9.40 o 
  -6   7   0       22.68       43.83     13.13 o 
  -5   7   0      714.18      741.63     47.31 o 
  -4   7   0      148.40      157.31     10.16 o 
  -3   7   0       81.75       59.17     12.84 o 
  -2   7   0      388.86      406.01     30.46 o 
  -1   7   0      295.66      294.00     18.02 o 
   0   7   0       10.98       73.28     26.60 o 
   1   7   0        4.09        6.56      3.64 o 
   2   7   0     1211.15     1304.03     49.12 o 
   3   7   0       67.62       74.17      9.57 o 
   4   7   0       30.00       19.87      9.88 o 
   5   7   0      144.50      128.52     19.47 o 
   6   7   0        0.37        0.05      6.37 o 
   7   7   0      103.27      237.95     28.08 o 
   8   7   0        0.74       -0.28      7.89 o 
   9   7   0        5.56        2.49      7.84 o 
  10   7   0      256.66      209.45     29.79 o 
  11   7   0       90.01       82.08     20.47 o 
  -9   8   0        5.66       23.44     13.29 o 
  -8   8   0       72.44       90.23     21.41 o 
  -7   8   0       31.27       28.04      9.98 o 
  -6   8   0       23.54       30.32     12.86 o 
  -5   8   0      134.57      154.83     22.85 o 
  -4   8   0        4.61        3.06      2.36 o 
  -3   8   0       15.65       14.56      9.71 o 
  -2   8   0      260.15      278.74     27.31 o 
  -1   8   0      219.70      200.32     23.00 o 
   0   8   0       25.45       70.50     14.20 o 
   1   8   0       12.14       14.67      7.48 o 
   2   8   0      162.81      118.98     18.82 o 
   3   8   0      383.69      396.11     33.92 o 
   4   8   0        0.07        9.63      9.20 o 
   5   8   0      103.16       95.94     18.19 o 
   6   8   0      214.83      195.14     25.50 o 
   7   8   0       80.93       69.37     16.45 o 
   8   8   0        9.40       49.96     14.98 o 
   9   8   0        4.44       -2.43      9.98 o 
  10   8   0      117.32      128.17     25.01 o 
  11   8   0       38.17       18.62     13.74 o 
  -9   9   0       51.07       81.01     22.42 o 
  -8   9   0       22.38        6.15      8.59 o 
  -7   9   0        2.68       20.02     12.70 o 
  -6   9   0        6.48       -0.42      7.90 o 
  -5   9   0       76.47       78.64     18.27 o 
  -4   9   0        7.96        6.87      4.67 o 
  -3   9   0       17.78       58.10     15.46 o 
  -2   9   0      191.26      164.89     22.40 o 
  -1   9   0      352.83      361.12     32.55 o 
   0   9   0      571.34      550.75     39.23 o 
   1   9   0      257.87      255.01     26.68 o 
   2   9   0      355.88      347.98     33.44 o 
   3   9   0      548.08      552.49     42.52 o 
   4   9   0      218.01      242.62     28.77 o 
   5   9   0       85.54       90.48     18.57 o 
   6   9   0        0.01       -2.38      8.02 o 
   7   9   0        0.36       10.02      7.84 o 
   8   9   0        0.54       -0.49      8.29 o 
   9   9   0        0.40        5.06      9.20 o 
  10   9   0       41.85       59.42     18.58 o 
  -8  10   0        0.31       -9.37      9.37 o 
  -7  10   0       63.74       44.93     15.44 o 
  -6  10   0       17.34       41.64     14.72 o 
  -5  10   0       28.50       23.75     11.89 o 
  -4  10   0        6.20        8.27      7.50 o 
  -3  10   0        0.18       -5.56      7.52 o 
  -2  10   0      244.82      238.28     28.90 o 
  -1  10   0        0.02       -2.87      6.00 o 
   0  10   0       25.75       43.76     13.38 o 
   1  10   0       25.08       12.51      8.56 o 
   2  10   0      177.84      180.13     25.63 o 
   3  10   0        5.44        4.80      9.42 o 
   4  10   0        0.43       -2.01      6.99 o 
   5  10   0       18.74       16.31      9.96 o 
   6  10   0       91.40      113.34     22.38 o 
   7  10   0        5.30        6.76      9.24 o 
   8  10   0        8.84      -13.41     13.41 o 
   9  10   0       68.72       44.30     15.45 o 
  -6  11   0       96.24       96.45     23.08 o 
  -5  11   0       12.39       16.30     11.66 o 
  -4  11   0      145.51      162.00     26.59 o 
  -3  11   0        0.72        3.00      6.22 o 
  -2  11   0       52.02       42.65     14.17 o 
  -1  11   0       55.23       66.33     15.89 o 
   0  11   0       13.42       31.71     12.19 o 
   1  11   0      231.94      210.98     27.26 o 
   2  11   0      110.27      134.21     24.36 o 
   3  11   0      227.51      260.19     33.04 o 
   4  11   0        1.26        4.37      9.04 o 
   5  11   0        6.17        7.26      8.93 o 
   6  11   0      302.41      357.75     39.85 o 
   7  11   0        3.88       32.17     16.06 o 
   8  11   0       53.49       53.78     18.25 o 
  -5  12   0       31.69       28.89     14.41 o 
  -4  12   0        1.14        1.69      7.64 o 
  -3  12   0       12.28       13.03     10.64 o 
  -2  12   0        0.25       -7.49     10.87 o 
  -1  12   0       44.63       57.27     15.88 o 
   0  12   0       62.52       43.21     14.43 o 
   1  12   0       24.23       19.90      7.91 o 
   2  12   0      296.17      389.50     42.41 o 
   3  12   0       41.78       70.41     18.40 o 
   4  12   0       33.57       14.60     10.88 o 
   5  12   0       30.01       20.38     10.99 o 
   6  12   0       70.03       55.29     18.64 o 
   7  12   0        0.09       -1.28     11.74 o 
  -2  13   0       54.80       66.22     19.36 o 
  -1  13   0        1.19       11.12     11.64 o 
   0  13   0       36.10       26.40     12.53 o 
   1  13   0        3.61       28.54     15.59 o 
   2  13   0       27.85       23.25     13.53 o 
   3  13   0       11.42       11.17     10.41 o 
   4  13   0       89.22       75.20     20.72 o 
  -3 -13   1       43.88       44.86     17.23 o 
  -2 -13   1        7.28        9.48      9.83 o 
  -1 -13   1       11.63      -12.05     12.05 o 
   0 -13   1       21.64       24.68     13.31 o 
   1 -13   1      270.57      363.70     40.74 o 
  -6 -12   1      134.06      162.20     28.73 o 
  -5 -12   1       17.44       10.30     10.38 o 
  -4 -12   1        1.18       18.01      9.77 o 
  -3 -12   1       45.19       80.65     20.72 o 
  -2 -12   1        0.43       -6.78      8.96 o 
  -1 -12   1        4.99       -5.77      6.42 o 
   0 -12   1       21.44       21.86     10.39 o 
   1 -12   1       47.53       59.02     17.22 o 
   2 -12   1      278.13      372.53     40.11 o 
   3 -12   1       47.64       69.92     18.52 o 
   4 -12   1       10.75      -11.68     11.68 o 
  -8 -11   1        0.33       16.18     14.23 o 
  -7 -11   1       52.86       60.05     18.22 o 
  -6 -11   1      115.78      134.63     25.03 o 
  -5 -11   1        1.77       -9.48      9.48 o 
  -4 -11   1       86.57       47.47     15.81 o 
  -3 -11   1       31.21       23.90     12.12 o 
  -2 -11   1       66.73       77.89     18.88 o 
  -1 -11   1        7.70        2.71      7.31 o 
   0 -11   1       92.44       77.65     17.96 o 
   1 -11   1        2.58        6.13      8.49 o 
   2 -11   1       75.80       68.95     17.58 o 
   3 -11   1       18.13       -0.35      9.38 o 
   4 -11   1        0.67      -11.80     11.80 o 
   5 -11   1        0.47        3.28      8.47 o 
   6 -11   1       75.49       70.81     19.74 o 
  -9 -10   1      182.23      181.18     30.61 o 
  -8 -10   1      159.05      119.66     24.02 o 
  -7 -10   1      104.06      161.13     26.74 o 
  -6 -10   1       16.42       24.81     12.67 o 
  -5 -10   1       22.65        7.69      7.63 o 
  -4 -10   1      140.04      153.81     24.47 o 
  -3 -10   1        0.92        2.12      6.49 o 
  -2 -10   1       81.17       72.44     17.47 o 
  -1 -10   1        0.18        7.67      7.11 o 
   0 -10   1       46.57       41.13     12.40 o 
   1 -10   1      204.43      191.93     25.65 o 
   2 -10   1      151.72      181.77     25.61 o 
   3 -10   1        5.70        7.02      7.65 o 
   4 -10   1      183.73      216.78     29.24 o 
   5 -10   1        0.10       -0.66      7.64 o 
   6 -10   1      326.63      335.95     38.92 o 
   7 -10   1        3.88      -11.05     11.05 o 
 -10  -9   1       35.71       41.03     15.99 o 
  -9  -9   1        1.61       -0.45      7.60 o 
  -8  -9   1       10.66        4.49      9.41 o 
  -7  -9   1       15.56       12.19     10.14 o 
  -6  -9   1       11.54       15.72      9.58 o 
  -5  -9   1       80.95       73.56     16.76 o 
  -4  -9   1      158.17      189.14     25.73 o 
  -3  -9   1       41.14       34.23     12.73 o 
  -2  -9   1       46.70       46.84     13.29 o 
  -1  -9   1        3.12       -0.61      5.63 o 
   0  -9   1      176.39      169.83     22.26 o 
   1  -9   1      214.81      196.82     24.46 o 
   2  -9   1      182.53      180.93     23.47 o 
   3  -9   1      121.60      107.33     19.05 o 
   4  -9   1       71.03       84.07      9.84 o 
   5  -9   1      101.07      111.37     21.00 o 
   6  -9   1       55.93       59.94     16.87 o 
   7  -9   1       90.90      107.02     23.07 o 
   8  -9   1        3.62       26.43     12.95 o 
 -11  -8   1       89.84       88.73     21.75 o 
 -10  -8   1       87.12       89.15     21.41 o 
  -9  -8   1        2.71       22.69     12.38 o 
  -8  -8   1       47.45       51.11     15.45 o 
  -7  -8   1       59.68       67.86     16.36 o 
  -6  -8   1      468.09      467.90     38.92 o 
  -5  -8   1      505.61      511.88     39.61 o 
  -4  -8   1      112.60       88.00     16.68 o 
  -3  -8   1      578.65      529.80     39.11 o 
  -2  -8   1      416.29      400.83     33.76 o 
  -1  -8   1      106.14      117.52     17.36 o 
   0  -8   1        9.65       13.46      7.39 o 
   1  -8   1       25.02       16.64      7.55 o 
   2  -8   1      115.53      104.60     17.62 o 
   3  -8   1      413.08      348.73     32.14 o 
   4  -8   1        2.44       -0.94      2.88 o 
   5  -8   1       80.29       88.47     12.41 o 
   6  -8   1       41.91       55.08     15.07 o 
   7  -8   1       76.81       87.02     18.81 o 
   8  -8   1      147.66      210.10     31.30 o 
   9  -8   1       74.25       78.61     20.24 o 
 -11  -7   1        5.60        0.92      9.01 o 
 -10  -7   1       11.39        5.66      8.79 o 
  -9  -7   1       23.65       13.66     10.38 o 
  -8  -7   1        1.82       -4.19      7.71 o 
  -7  -7   1        0.10       -4.52      8.00 o 
  -6  -7   1       13.09       11.36      7.09 o 
  -5  -7   1      326.50      312.02     29.38 o 
  -4  -7   1      406.02      386.10     21.55 o 
  -3  -7   1      708.12      668.28     29.78 o 
  -2  -7   1      151.35      148.13     12.83 o 
  -1  -7   1      109.65      125.92     11.70 o 
   0  -7   1      355.87      318.16     34.84 o 
   1  -7   1      179.23      162.25     19.36 o 
   2  -7   1      134.58      118.22     17.14 o 
   3  -7   1       19.10       18.53      8.28 o 
   4  -7   1        0.10       -0.07      2.53 o 
   5  -7   1      658.33      591.98     18.79 o 
   6  -7   1       80.21      104.10     20.07 o 
   7  -7   1       76.73       80.36     19.02 o 
   8  -7   1        7.75        9.16      9.37 o 
   9  -7   1        2.20       16.42     12.82 o 
  10  -7   1        0.18       14.75     10.61 o 
 -12  -6   1       13.56      -11.84     11.84 o 
 -11  -6   1       26.68       21.53     12.61 o 
 -10  -6   1        8.42       35.60     13.57 o 
  -9  -6   1      101.57       64.75     15.77 o 
  -8  -6   1      108.24       89.65     17.44 o 
  -7  -6   1       69.44       83.89     16.88 o 
  -6  -6   1      651.96      622.49     40.09 o 
  -5  -6   1      103.50       85.07     10.04 o 
  -4  -6   1      280.18      269.68     17.74 o 
  -3  -6   1        5.14        5.67      3.18 o 
  -2  -6   1     1717.52     1697.80     39.65 o 
  -1  -6   1      732.05      751.32     25.30 o 
   0  -6   1       88.02      108.72     10.06 o 
   1  -6   1      155.29      153.38     12.36 o 
   2  -6   1        0.25       -1.60      3.17 o 
   3  -6   1       14.89       19.09      8.09 o 
   4  -6   1      134.90      158.22     13.52 o 
   5  -6   1     1372.79     1225.61     38.30 o 
   6  -6   1       63.92       55.69     13.97 o 
   7  -6   1      114.54      130.62     22.01 o 
   8  -6   1       73.15       65.16     16.56 o 
   9  -6   1       66.34       61.29     17.42 o 
  10  -6   1      125.08      161.07     29.04 o 
  11  -6   1        6.48       32.04     14.02 o 
 -12  -5   1      320.61      340.23     39.58 o 
 -11  -5   1       15.15       -0.91      7.22 o 
 -10  -5   1        9.79       10.85     10.48 o 
  -9  -5   1        1.88        3.85      6.65 o 
  -8  -5   1       89.26       71.64     15.45 o 
  -7  -5   1       40.56       41.38     11.47 o 
  -6  -5   1      190.72      203.83     22.33 o 
  -5  -5   1      273.29      260.98     16.91 o 
  -4  -5   1      244.30      238.04     14.55 o 
  -3  -5   1       25.61       32.52      5.69 o 
  -2  -5   1        0.28        0.45      3.00 o 
  -1  -5   1      336.59      340.39     15.56 o 
   0  -5   1      286.26      292.05     14.64 o 
   1  -5   1      191.56      257.85     14.48 o 
   2  -5   1      839.60      864.34     27.69 o 
   3  -5   1      121.43      105.78      7.88 o 
   4  -5   1      162.89      161.70      9.33 o 
   5  -5   1      117.40       96.07     16.28 o 
   6  -5   1      503.00      518.01     38.28 o 
   7  -5   1       75.96       79.82     17.19 o 
   8  -5   1        0.72       -0.77      8.50 o 
   9  -5   1       78.10       68.02     17.33 o 
  10  -5   1       23.44       13.97     10.28 o 
  11  -5   1        0.30       12.16     11.65 o 
 -12  -4   1       24.57       20.85     12.07 o 
 -11  -4   1       32.11       27.62     12.03 o 
 -10  -4   1        1.18        4.54      6.67 o 
  -9  -4   1       49.33       49.76     13.49 o 
  -8  -4   1        5.41        6.17      7.87 o 
  -7  -4   1       22.00       27.57      9.45 o 
  -6  -4   1      213.39      222.18     15.88 o 
  -5  -4   1      890.35      853.03     29.13 o 
  -4  -4   1     2296.24     2460.60     45.28 o 
  -3  -4   1      150.83      173.46     11.84 o 
  -2  -4   1      248.30      248.49     12.59 o 
  -1  -4   1     1323.83     1381.21     27.50 o 
   0  -4   1     1068.71     1155.11     32.83 o 
   1  -4   1     2321.09     2291.09     57.11 o 
   2  -4   1       51.97       38.20      5.55 o 
   3  -4   1      376.63      424.22     12.67 o 
   4  -4   1      255.01      261.11      9.70 o 
   5  -4   1      271.95      304.51     26.54 o 
   6  -4   1       21.31       35.87     11.05 o 
   7  -4   1      245.88      250.94     27.66 o 
   8  -4   1       83.62       86.62     17.40 o 
   9  -4   1        0.48        6.78      8.35 o 
  10  -4   1      143.62      166.20     27.77 o 
  11  -4   1      141.06      177.47     29.57 o 
  12  -4   1       22.65       52.63     18.59 o 
 -12  -3   1       14.83        7.16     11.23 o 
 -11  -3   1      343.48      362.71     37.28 o 
 -10  -3   1      111.70      110.96     19.70 o 
  -9  -3   1        5.67        8.89      8.63 o 
  -8  -3   1      506.96      468.98     34.95 o 
  -7  -3   1      251.37      233.38     23.46 o 
  -6  -3   1       94.05      114.62     15.93 o 
  -5  -3   1       47.56       63.64      7.56 o 
  -4  -3   1     4224.15     4565.09     57.59 o 
  -3  -3   1     1046.45     1137.49     26.54 o 
  -2  -3   1       51.15       52.95     11.34 o 
  -1  -3   1      290.66      330.45     11.66 o 
   0  -3   1      587.88      590.62     15.88 o 
   1  -3   1      851.74      927.44     21.45 o 
   2  -3   1      441.08      432.38     16.38 o 
   3  -3   1      523.94      441.61     12.94 o 
   4  -3   1       49.39       80.78      7.10 o 
   5  -3   1       11.38        2.50      5.38 o 
   6  -3   1      179.10      175.95     21.04 o 
   7  -3   1      200.92      195.07     24.04 o 
   8  -3   1       33.89       26.86     11.46 o 
   9  -3   1        8.27        4.81      6.39 o 
  10  -3   1       21.46       25.14     10.78 o 
  11  -3   1      113.11      138.07     25.85 o 
  12  -3   1       81.42      108.91     24.37 o 
 -13  -2   1        8.67       11.09      7.49 o 
 -12  -2   1        5.74        3.88      7.51 o 
 -11  -2   1      135.26      106.37     21.46 o 
 -10  -2   1        0.68       -4.14      8.06 o 
  -9  -2   1      127.60      120.38     19.39 o 
  -8  -2   1      231.13      189.40     22.25 o 
  -7  -2   1      354.25      307.72     26.15 o 
  -6  -2   1      110.16      137.77     11.79 o 
  -5  -2   1      160.70      153.70     11.29 o 
  -4  -2   1     1789.98     2104.89     36.67 o 
  -3  -2   1     2657.55     2807.07     37.67 o 
  -2  -2   1     1130.35     1262.40     23.24 o 
  -1  -2   1      178.50      228.78     16.37 o 
   0  -2   1     5393.02     5208.11     38.55 o 
   1  -2   1     1247.02     1224.97     21.34 o 
   2  -2   1     2236.57     2139.22     80.93 o 
   3  -2   1      248.74      254.83      9.46 o 
   4  -2   1       22.29       25.17      2.56 o 
   5  -2   1      715.71      744.54     17.38 o 
   6  -2   1        4.57        6.93      2.56 o 
   7  -2   1        0.40        5.52      4.66 o 
   8  -2   1      494.60      442.06     36.75 o 
   9  -2   1       10.80        6.21      2.77 o 
  10  -2   1        0.44       10.77      9.01 o 
  11  -2   1       70.67       75.63     19.92 o 
  12  -2   1       75.06      101.20     23.66 o 
 -13  -1   1       30.31       43.95     17.98 o 
 -12  -1   1       31.19       39.62     10.62 o 
 -11  -1   1       12.69        3.22      5.34 o 
 -10  -1   1       55.74       55.33     14.64 o 
  -9  -1   1      526.94      492.30     38.09 o 
  -8  -1   1      651.39      682.56     41.56 o 
  -7  -1   1       88.46      119.21     11.63 o 
  -6  -1   1      775.80      751.08     26.31 o 
  -5  -1   1     1143.70     1146.28     29.44 o 
  -4  -1   1      735.45      870.50     22.66 o 
  -3  -1   1     3118.79     3170.79     37.21 o 
  -2  -1   1     4894.91     4992.85     38.91 o 
  -1  -1   1        9.92       19.61      2.31 o 
   0  -1   1     3785.76     3636.49     32.35 o 
   1  -1   1     3902.36     3945.02     28.92 o 
   2  -1   1       44.69       60.57      3.25 o 
   3  -1   1      555.51      539.78     10.65 o 
   4  -1   1      395.07      343.23     12.49 o 
   5  -1   1      392.14      360.76     14.39 o 
   6  -1   1       65.44       50.89      6.30 o 
   7  -1   1       14.66        9.30      3.75 o 
   8  -1   1        4.26       15.24      6.24 o 
   9  -1   1      100.75       97.52     10.60 o 
  10  -1   1      189.87      212.20     28.81 o 
  11  -1   1        1.07        3.29      7.12 o 
  12  -1   1       12.66        9.45     11.38 o 
 -13   0   1       54.27       49.74     18.26 o 
 -12   0   1       30.09       40.56     15.06 o 
 -11   0   1        5.09        9.39      9.38 o 
 -10   0   1       69.68       89.77     14.82 o 
  -9   0   1     1067.12     1036.91     30.32 o 
  -8   0   1        2.37       -1.92      7.05 o 
  -7   0   1      301.26      295.19     18.34 o 
  -6   0   1       90.12      121.90     10.85 o 
  -5   0   1      130.31      126.66      9.99 o 
  -4   0   1      445.54      446.60     16.31 o 
  -3   0   1      141.08      115.90      7.76 o 
  -2   0   1     7708.93     7480.54    134.29 o 
  -1   0   1      127.09      115.67      5.34 o 
   1   0   1        1.68        1.39      1.13 o 
   2   0   1    15144.78    14845.75     68.96 o 
   3   0   1     2291.51     2142.38     29.99 o 
   4   0   1      937.66     1001.95     23.43 o 
   5   0   1        3.04        7.47      3.04 o 
   6   0   1       30.19       40.72      6.40 o 
   7   0   1      168.15      192.03     13.95 o 
   8   0   1       30.64       35.01     14.70 o 
   9   0   1        0.42        3.64      5.01 o 
  10   0   1        0.06       -1.46      4.98 o 
  11   0   1        6.95       14.47     11.48 o 
  12   0   1      128.32      162.24     28.14 o 
  13   0   1        0.66       15.83     11.76 o 
 -12   1   1       97.82       97.63     21.67 o 
 -11   1   1      122.87      119.00     22.93 o 
 -10   1   1      127.31      150.96     23.87 o 
  -9   1   1      405.27      393.95     21.28 o 
  -8   1   1      525.48      534.64     23.21 o 
  -7   1   1     1739.16     1663.71     37.55 o 
  -6   1   1       99.19       83.24      7.68 o 
  -5   1   1      647.88      647.95     18.49 o 
  -4   1   1       37.10       37.03      4.34 o 
  -3   1   1      648.42      765.17     19.18 o 
  -2   1   1      313.25      354.14     15.67 o 
  -1   1   1      901.14      914.79     19.38 o 
   1   1   1     2395.69     2349.25     23.21 o 
   2   1   1       37.39       38.04      4.14 o 
   3   1   1     2029.33     2128.01     32.12 o 
   4   1   1      236.31      218.55     15.63 o 
   5   1   1      449.86      420.81     17.86 o 
   6   1   1        0.48       -0.34      3.30 o 
   7   1   1      751.40      689.77     27.09 o 
   8   1   1       54.79       48.26     13.36 o 
   9   1   1       33.79       25.06      6.72 o 
  10   1   1        2.08        9.83      7.86 o 
  11   1   1       38.58       35.20     13.40 o 
  12   1   1      202.57      253.17     26.95 o 
  13   1   1        3.76      -12.40     12.40 o 
 -12   2   1       12.32       10.34      9.93 o 
 -11   2   1        0.12        2.98      7.72 o 
 -10   2   1      204.11      152.81     24.67 o 
  -9   2   1       45.55       45.14      6.62 o 
  -8   2   1        1.38       -0.43      3.80 o 
  -7   2   1     1239.65     1211.86     28.03 o 
  -6   2   1        4.15        7.34      2.63 o 
  -5   2   1      325.69      310.10     17.66 o 
  -4   2   1       43.91       23.96      6.78 o 
  -3   2   1        9.25       29.21      6.62 o 
  -2   2   1     1572.75     1504.56     36.51 o 
  -1   2   1     5290.09     5299.14     49.10 o 
   0   2   1     1207.52     1373.84     19.55 o 
   1   2   1      791.69      731.68     21.76 o 
   2   2   1    10649.55    10621.13     92.25 o 
   3   2   1     1533.74     1481.58     39.54 o 
   4   2   1     4785.56     4714.63     78.87 o 
   5   2   1     2678.58     2695.34     65.77 o 
   6   2   1      217.40      206.44     14.52 o 
   7   2   1      146.44      139.55     13.06 o 
   8   2   1     1035.39     1153.52     38.65 o 
   9   2   1      220.93      202.63     25.31 o 
  10   2   1       49.46       50.73     15.03 o 
  11   2   1       46.40       50.45     16.08 o 
  12   2   1      107.44      118.94     24.01 o 
  13   2   1       65.51       70.72     29.19 o 
 -12   3   1       41.24       35.98     14.84 o 
 -11   3   1       19.05        1.51      7.79 o 
 -10   3   1        7.77       19.94     10.62 o 
  -9   3   1      574.27      640.27     46.73 o 
  -8   3   1        8.81       19.79      9.74 o 
  -7   3   1        8.17       14.42      8.82 o 
  -6   3   1      769.52      755.64     28.86 o 
  -5   3   1      752.14      762.12     26.90 o 
  -4   3   1      161.10      124.13     14.65 o 
  -3   3   1      412.51      350.96     22.07 o 
  -2   3   1     1953.58     1847.48    103.87 o 
  -1   3   1      121.00      120.98      6.93 o 
   0   3   1       16.52        6.14      4.38 o 
   1   3   1     3887.24     3718.44     40.49 o 
   2   3   1      123.24      142.23     12.79 o 
   3   3   1      615.31      627.21     27.77 o 
   4   3   1      325.51      375.16     23.45 o 
   5   3   1     1258.22     1254.02     46.04 o 
   6   3   1     2864.43     2798.60     54.22 o 
   7   3   1      471.26      491.95     24.88 o 
   8   3   1      617.01      620.94     40.67 o 
   9   3   1       48.10       42.41     12.63 o 
  10   3   1       23.62       18.50      9.99 o 
  11   3   1       56.83       55.80     16.16 o 
  12   3   1        4.86       -6.31      9.34 o 
  13   3   1       32.17       42.45     16.28 o 
 -12   4   1      165.70      194.91     31.97 o 
 -11   4   1       51.15       32.85     14.24 o 
 -10   4   1      104.49      120.30     23.84 o 
  -9   4   1       79.56       62.38     16.91 o 
  -8   4   1      402.79      480.39     39.66 o 
  -7   4   1        4.54       13.21      9.00 o 
  -6   4   1      190.82      192.93     22.29 o 
  -5   4   1       53.21       54.78      8.05 o 
  -4   4   1        9.30        3.80      4.90 o 
  -3   4   1      154.81      164.27     16.55 o 
  -2   4   1      618.88      596.27     16.05 o 
  -1   4   1       45.37       55.35      9.07 o 
   0   4   1      406.61      332.72     19.76 o 
   1   4   1      615.27      545.90     24.94 o 
   2   4   1      327.92      311.87     20.67 o 
   3   4   1      332.53      335.98     22.37 o 
   4   4   1      790.84      846.97     37.04 o 
   5   4   1      205.77      189.85     13.63 o 
   6   4   1      139.76      128.21     12.19 o 
   7   4   1      888.68      858.92     45.84 o 
   8   4   1        0.32       -1.06      7.94 o 
   9   4   1      266.32      240.03     28.24 o 
  10   4   1      180.59      180.48     26.08 o 
  11   4   1       20.52       16.13     11.02 o 
  12   4   1       31.57       47.83     15.63 o 
  13   4   1       11.16       10.79     11.32 o 
 -11   5   1        1.31      -12.05     12.05 o 
 -10   5   1        0.35        7.59     10.77 o 
  -9   5   1      118.26       96.41     19.94 o 
  -8   5   1      613.48      532.59     42.95 o 
  -7   5   1      200.75      199.10     24.90 o 
  -6   5   1      923.00      933.17     50.39 o 
  -5   5   1      355.15      328.19     28.19 o 
  -4   5   1      186.33      140.27     17.46 o 
  -3   5   1      590.29      541.95     15.91 o 
  -2   5   1        5.45       14.82      5.88 o 
  -1   5   1     2026.27     2081.22     56.41 o 
   0   5   1     1872.59     1862.07     51.67 o 
   1   5   1      878.44      940.81     25.75 o 
   2   5   1      219.63      227.45     13.39 o 
   3   5   1      464.27      461.90     19.46 o 
   4   5   1      402.17      433.54     23.54 o 
   5   5   1      365.14      327.91     27.23 o 
   6   5   1       33.11       24.04      8.84 o 
   7   5   1      261.61      232.68     25.19 o 
   8   5   1      882.95      795.89     48.35 o 
   9   5   1       18.94       24.80     10.11 o 
  10   5   1       39.85       40.21     12.09 o 
  11   5   1       56.04       65.24     17.08 o 
  12   5   1        4.44       -4.04      8.62 o 
 -11   6   1       42.63       54.47     18.28 o 
 -10   6   1      244.09      327.55     39.90 o 
  -9   6   1       31.82       43.46     15.09 o 
  -8   6   1       30.55       27.19     12.81 o 
  -7   6   1      286.97      269.77     30.51 o 
  -6   6   1        2.31        5.02      7.12 o 
  -5   6   1       84.57      108.04     18.09 o 
  -4   6   1        0.75        1.13      2.54 o 
  -3   6   1      166.89      173.54     10.88 o 
  -2   6   1      492.06      569.17     33.40 o 
  -1   6   1      835.68      842.36     39.58 o 
   0   6   1      490.83      504.54     21.11 o 
   1   6   1      531.79      578.02     22.32 o 
   2   6   1       30.57       26.91      5.48 o 
   3   6   1      105.66      141.77     16.78 o 
   4   6   1        9.70        6.47      4.15 o 
   5   6   1      641.25      628.08     26.48 o 
   6   6   1       84.31       82.87     15.27 o 
   7   6   1       47.21       28.47     11.40 o 
   8   6   1       21.66        9.52      8.37 o 
   9   6   1       14.58        2.92      6.56 o 
  10   6   1       61.96       82.28     19.11 o 
  11   6   1      221.00      209.52     30.79 o 
  12   6   1      265.57      261.95     34.99 o 
 -10   7   1       75.98       63.09     18.92 o 
  -9   7   1       22.85       14.08     10.30 o 
  -8   7   1        1.84       38.70     16.28 o 
  -7   7   1      156.12      173.59     25.73 o 
  -6   7   1      233.89      225.51     27.47 o 
  -5   7   1        7.27       13.22      8.09 o 
  -4   7   1      179.23      164.13     10.26 o 
  -3   7   1      169.34      152.63     11.66 o 
  -2   7   1     1896.66     1845.50     64.79 o 
  -1   7   1       24.15       13.00      5.32 o 
   0   7   1        2.47       13.93      4.88 o 
   1   7   1     1749.28     1884.67     43.52 o 
   2   7   1      474.40      490.76     23.21 o 
   3   7   1      636.14      681.38     27.82 o 
   4   7   1      916.15      942.04     48.38 o 
   5   7   1      437.00      427.84     34.24 o 
   6   7   1       96.78       90.67     16.63 o 
   7   7   1      360.33      321.41     31.63 o 
   8   7   1      305.67      265.91     30.26 o 
   9   7   1        2.58        3.83      7.76 o 
  10   7   1       88.37       67.30     17.84 o 
  11   7   1       80.40       69.06     19.01 o 
  12   7   1      146.62      127.59     26.81 o 
 -10   8   1       35.37       16.91     12.03 o 
  -9   8   1       17.21        1.47      9.07 o 
  -8   8   1      122.24       99.61     21.52 o 
  -7   8   1       79.72       56.55     16.04 o 
  -6   8   1       29.38       24.82     10.58 o 
  -5   8   1      535.15      525.55     41.56 o 
  -4   8   1        0.34        2.84      3.50 o 
  -3   8   1       78.20       84.63      9.89 o 
  -2   8   1        3.90       -4.68      6.67 o 
  -1   8   1        4.80       15.31      8.19 o 
   0   8   1        9.44        7.18      7.10 o 
   1   8   1        7.92        9.59      6.96 o 
   2   8   1       52.04       38.31     11.74 o 
   3   8   1       54.01       52.47     13.96 o 
   4   8   1      149.45      154.10     21.23 o 
   5   8   1      263.68      276.78     29.28 o 
   6   8   1      500.66      456.49     38.09 o 
   7   8   1        6.99        6.15      8.06 o 
   8   8   1       22.48       20.99     11.16 o 
   9   8   1       84.40      109.86     21.11 o 
  10   8   1        8.50       16.86     11.64 o 
  11   8   1       64.98       50.81     16.99 o 
  -9   9   1       44.31       37.84     15.80 o 
  -8   9   1       38.49       25.48     13.51 o 
  -7   9   1        0.01       -9.00      9.00 o 
  -6   9   1        0.30        0.52      8.79 o 
  -5   9   1       47.28       55.96     15.62 o 
  -4   9   1        8.77       -1.67      6.81 o 
  -3   9   1      173.33      204.50     16.07 o 
  -2   9   1        2.85       -1.59      4.55 o 
  -1   9   1       43.44       27.58     10.02 o 
   0   9   1      728.38      724.73     45.00 o 
   1   9   1      413.42      448.20     35.06 o 
   2   9   1       21.91       11.32      9.15 o 
   3   9   1     1147.34     1134.90     60.12 o 
   4   9   1       61.60       52.79     13.46 o 
   5   9   1      152.79      111.47     20.16 o 
   6   9   1      223.84      278.27     31.92 o 
   7   9   1      162.96      161.63     25.16 o 
   8   9   1        0.74       15.15      9.31 o 
   9   9   1       19.36       23.96     11.18 o 
  10   9   1       34.52       32.41     14.63 o 
  -8  10   1       55.43       86.78     21.61 o 
  -7  10   1      110.12      141.20     26.15 o 
  -6  10   1       10.21       -3.66      8.93 o 
  -5  10   1      247.43      301.31     35.25 o 
  -4  10   1       37.77       39.47     13.70 o 
  -3  10   1      156.49      125.84     21.33 o 
  -2  10   1      184.71      179.57     16.85 o 
  -1  10   1       30.64       40.53     12.48 o 
   0  10   1        9.18       -0.88      6.58 o 
   1  10   1      169.01      153.70     22.21 o 
   2  10   1        1.13        9.54      7.55 o 
   3  10   1        4.71        2.91      8.16 o 
   4  10   1       26.95       35.64     11.80 o 
   5  10   1       19.58       16.73     11.09 o 
   6  10   1       17.47       12.10      8.49 o 
   7  10   1        0.05        1.97      7.72 o 
   8  10   1       28.42       27.85     14.03 o 
   9  10   1        0.01        8.05      8.99 o 
  10  10   1        4.53        4.58      9.30 o 
  -7  11   1        0.56        0.38      8.10 o 
  -6  11   1       83.19       99.37     23.22 o 
  -5  11   1        0.09       12.17     10.23 o 
  -4  11   1        1.43        5.94      8.48 o 
  -3  11   1      111.47       79.12     17.70 o 
  -2  11   1        5.20       -2.40      6.72 o 
  -1  11   1       46.00       51.90     14.40 o 
   0  11   1        1.44        4.25      8.15 o 
   1  11   1        9.63       19.43     10.17 o 
   2  11   1       65.40       44.42     14.67 o 
   3  11   1      514.75      496.29     44.69 o 
   4  11   1      220.72      250.26     32.61 o 
   5  11   1      163.20      177.46     28.29 o 
   6  11   1       20.96       50.02     15.59 o 
   7  11   1        0.12        7.89      9.57 o 
   8  11   1       70.28       82.77     21.12 o 
   9  11   1       71.92       86.68     21.54 o 
  -5  12   1       19.66       12.72      7.59 o 
  -4  12   1       50.13       67.79     18.35 o 
  -3  12   1        0.10      -12.59     12.59 o 
  -2  12   1      158.42      109.86     21.80 o 
  -1  12   1      147.17      129.50     23.72 o 
   0  12   1       21.13       14.08      9.94 o 
   1  12   1        7.84       -2.91     27.45 o 
   2  12   1       78.21      129.26     24.77 o 
   3  12   1       20.77       22.24     10.04 o 
   4  12   1       19.94        9.59      9.53 o 
   5  12   1        3.93        1.11     10.86 o 
   6  12   1        0.03       -0.68      8.72 o 
   7  12   1       22.80       21.38     14.10 o 
  -3  13   1       10.07       28.02     15.13 o 
  -2  13   1       36.80       30.57     15.35 o 
  -1  13   1       32.41       49.40     16.58 o 
   0  13   1       32.78       20.86     12.17 o 
   1  13   1        0.98       -1.44      5.81 o 
   2  13   1       31.64        9.64     10.78 o 
   3  13   1       83.46       83.90     22.32 o 
   4  13   1        2.33       20.90     13.34 o 
   5  13   1        0.28       12.98     10.61 o 
  -5 -12   2       48.92       43.18     15.99 o 
  -4 -12   2        1.23       29.52     13.83 o 
  -3 -12   2       33.61       55.38     17.91 o 
  -2 -12   2       30.09       40.07     14.93 o 
  -1 -12   2        0.68       27.59     13.33 o 
   0 -12   2        2.58        8.54      7.24 o 
   1 -12   2      253.42      267.00     33.58 o 
   2 -12   2        0.15       -6.71      7.39 o 
   3 -12   2       45.06       36.97     15.23 o 
  -7 -11   2       31.73       28.76     13.75 o 
  -6 -11   2       18.26       10.99     10.72 o 
  -5 -11   2      201.57      220.00     31.26 o 
  -4 -11   2       17.86       17.12     11.41 o 
  -3 -11   2      188.20      158.46     26.66 o 
  -2 -11   2      114.82      127.79     23.76 o 
  -1 -11   2        5.33       14.17      8.78 o 
   0 -11   2       38.58       59.74     15.03 o 
   1 -11   2      105.08       68.64     16.59 o 
   2 -11   2       84.33       68.68     17.20 o 
   3 -11   2      159.49      151.79     25.74 o 
   4 -11   2        0.72       18.37     12.24 o 
   5 -11   2        0.00        5.87      9.02 o 
  -8 -10   2      306.18      325.68     38.49 o 
  -7 -10   2       11.18       16.25     10.96 o 
  -6 -10   2      124.42      137.43     24.68 o 
  -5 -10   2       64.84       86.98     18.41 o 
  -4 -10   2        1.25       16.17     12.05 o 
  -3 -10   2       13.52        9.44      7.92 o 
  -2 -10   2       92.55      102.36     20.40 o 
  -1 -10   2       25.06       31.64     10.38 o 
   0 -10   2        5.38        0.21      6.22 o 
   1 -10   2        0.71       -1.04      6.20 o 
   2 -10   2       33.50       18.75      8.61 o 
   3 -10   2      274.19      265.49     19.75 o 
   4 -10   2        0.54        2.82      9.05 o 
   5 -10   2      100.89      111.00     22.46 o 
   6 -10   2      123.29      143.77     26.46 o 
   7 -10   2        0.85      -13.97     13.97 o 
  -9  -9   2        7.85       10.43      9.03 o 
  -8  -9   2       70.67       72.89     18.03 o 
  -7  -9   2       57.76       71.41     17.63 o 
  -6  -9   2      263.43      268.62     31.68 o 
  -5  -9   2       10.23       10.46      7.38 o 
  -4  -9   2       11.14       -1.78     10.06 o 
  -3  -9   2       52.45       39.98     13.31 o 
  -2  -9   2      199.15      225.20     27.81 o 
  -1  -9   2       40.28       35.12     10.42 o 
   0  -9   2      316.60      310.44     29.96 o 
   1  -9   2        2.92        1.75      5.95 o 
   2  -9   2      120.70      117.32     19.68 o 
   3  -9   2       52.84       52.86     13.72 o 
   4  -9   2       91.91      112.31     20.55 o 
   5  -9   2        0.10       13.94     10.31 o 
   6  -9   2       29.88       22.04     10.93 o 
   7  -9   2        2.34        4.75      8.54 o 
   8  -9   2        0.61      -11.64     11.64 o 
 -10  -8   2       14.67       13.99      9.00 o 
  -9  -8   2       44.19       31.46     11.45 o 
  -8  -8   2        0.23        3.77      9.44 o 
  -7  -8   2        9.63        7.57      6.47 o 
  -6  -8   2      354.96      382.48     35.73 o 
  -5  -8   2       58.29       51.83     13.16 o 
  -4  -8   2      248.03      266.68     28.72 o 
  -3  -8   2      556.78      523.14     39.34 o 
  -2  -8   2      289.71      281.40     28.47 o 
  -1  -8   2      336.25      298.49     26.80 o 
   0  -8   2        0.01        2.47      6.19 o 
   1  -8   2        4.05        0.80      5.68 o 
   2  -8   2      826.86      762.78     45.49 o 
   3  -8   2       19.89       15.49      7.46 o 
   4  -8   2      161.47       80.94     36.21 o 
   5  -8   2       62.62       71.61     14.10 o 
   6  -8   2       98.18      115.48     21.72 o 
   7  -8   2      123.23      146.32     24.97 o 
   8  -8   2        6.86        4.37      8.27 o 
   9  -8   2       50.69       33.96     14.76 o 
 -11  -7   2       20.80       27.18     13.72 o 
 -10  -7   2        0.79        2.03      8.45 o 
  -9  -7   2        5.83       16.55      9.34 o 
  -8  -7   2        2.31       -5.35      6.59 o 
  -7  -7   2        0.48       -9.66      9.66 o 
  -6  -7   2       73.71       48.07     13.03 o 
  -5  -7   2      127.41      104.23     18.02 o 
  -4  -7   2      319.01      317.99     19.58 o 
  -3  -7   2      674.79      681.16     38.81 o 
  -2  -7   2      127.95      132.11     12.34 o 
  -1  -7   2        0.22       -3.24      8.30 o 
   0  -7   2      168.22      156.18     13.33 o 
   1  -7   2      339.17      307.29     26.53 o 
   2  -7   2      453.12      423.66     32.21 o 
   3  -7   2       95.07       78.29      8.99 o 
   4  -7   2      135.69      128.94     11.32 o 
   5  -7   2      564.39      527.22     28.96 o 
   6  -7   2        6.26        1.20      7.68 o 
   7  -7   2       66.83       72.43     17.01 o 
   8  -7   2        3.52       10.90      9.53 o 
   9  -7   2       17.97       26.85     14.27 o 
  10  -7   2       42.32       72.75     20.66 o 
 -11  -6   2       23.80       34.99     12.90 o 
 -10  -6   2       15.50       29.78     11.42 o 
  -9  -6   2       45.86       60.46     15.77 o 
  -8  -6   2        4.34       -1.23      6.67 o 
  -7  -6   2       20.39       34.19     11.15 o 
  -6  -6   2       82.65       77.09     15.80 o 
  -5  -6   2      254.58      276.12     17.61 o 
  -4  -6   2        0.58        4.67      7.42 o 
  -3  -6   2        0.45        1.08      3.23 o 
  -2  -6   2      631.49      639.43     24.52 o 
  -1  -6   2      344.29      407.77     18.71 o 
   0  -6   2      378.66      394.40     30.94 o 
   1  -6   2       80.80       99.06     10.21 o 
   2  -6   2       54.36       38.72      6.90 o 
   3  -6   2       69.94       54.57      7.09 o 
   4  -6   2      320.63      290.19     15.53 o 
   5  -6   2       24.03       10.53     10.16 o 
   6  -6   2        4.08        4.20      4.66 o 
   7  -6   2       40.37       26.59     11.45 o 
   8  -6   2       83.05      106.65     21.12 o 
   9  -6   2        8.62       10.63     10.83 o 
  10  -6   2       45.11       42.35     15.78 o 
 -12  -5   2       36.08       64.59     18.96 o 
 -11  -5   2       36.88       20.54     11.90 o 
 -10  -5   2      434.72      471.27     41.06 o 
  -9  -5   2       76.30       56.73     14.32 o 
  -8  -5   2       31.60       22.87      9.23 o 
  -7  -5   2        4.60       -0.84      5.85 o 
  -6  -5   2      267.40      243.89     24.11 o 
  -5  -5   2        5.60       12.30      4.72 o 
  -4  -5   2        4.11        3.32      2.75 o 
  -3  -5   2       50.36       52.04      7.05 o 
  -2  -5   2      256.60      259.62     14.31 o 
  -1  -5   2      525.02      545.87     19.55 o 
   0  -5   2      440.49      454.62     22.31 o 
   1  -5   2        2.24        9.39      5.49 o 
   2  -5   2      253.78      248.97     15.21 o 
   3  -5   2      838.82      792.20     20.73 o 
   4  -5   2      221.51      214.52     12.48 o 
   5  -5   2      367.60      365.56     15.87 o 
   6  -5   2      181.18      160.73     21.30 o 
   7  -5   2       46.37       36.04     12.08 o 
   8  -5   2       10.79       25.46     11.89 o 
   9  -5   2       31.05       59.74     16.59 o 
  10  -5   2       12.25        5.10      8.23 o 
  11  -5   2        1.43      -14.44     14.44 o 
 -12  -4   2        2.39       -3.63      8.64 o 
 -11  -4   2       73.26       85.22     19.85 o 
 -10  -4   2       58.26       61.03     15.70 o 
  -9  -4   2      142.02      131.21     20.63 o 
  -8  -4   2       82.91      106.19     17.96 o 
  -7  -4   2       18.58       47.01     11.82 o 
  -6  -4   2       48.55       73.62      9.65 o 
  -5  -4   2      744.51      779.84     27.38 o 
  -4  -4   2      328.71      378.71     16.78 o 
  -3  -4   2        9.63       18.57      4.47 o 
  -2  -4   2      188.97      185.24     10.80 o 
  -1  -4   2      275.84      264.55     12.05 o 
   0  -4   2       47.98       53.02      5.78 o 
   1  -4   2      177.03      141.11      9.79 o 
   2  -4   2     2684.18     2889.22     46.61 o 
   3  -4   2        7.34       10.96      2.76 o 
   4  -4   2      483.23      483.68     15.21 o 
   5  -4   2      305.35      264.97     13.14 o 
   6  -4   2        0.37        2.48      2.81 o 
   7  -4   2        3.07        6.77      8.10 o 
   8  -4   2      161.35      169.63     24.44 o 
   9  -4   2       34.87       29.73     11.95 o 
  10  -4   2        3.22        7.20     10.25 o 
  11  -4   2        6.67       29.28     13.60 o 
 -12  -3   2       71.55       87.26     20.73 o 
 -11  -3   2      156.07      158.79     25.41 o 
 -10  -3   2        5.77        8.02      9.18 o 
  -9  -3   2      106.64       77.13     16.90 o 
  -8  -3   2      421.73      405.20     32.43 o 
  -7  -3   2      178.26      164.58     19.40 o 
  -6  -3   2      489.81      523.93     22.98 o 
  -5  -3   2       25.86       27.99      8.50 o 
  -4  -3   2        1.19        0.35      3.29 o 
  -3  -3   2      732.50      793.26     22.28 o 
  -2  -3   2      202.38      225.32     11.20 o 
  -1  -3   2       10.01       12.67      2.86 o 
   0  -3   2      740.20      783.69     18.47 o 
   1  -3   2      116.71      113.05      7.83 o 
   2  -3   2      290.00      322.77     10.97 o 
   3  -3   2     1333.17     1320.18     22.89 o 
   4  -3   2      774.73      725.02     20.48 o 
   5  -3   2        2.25        5.21      4.09 o 
   6  -3   2       21.42        8.01      3.35 o 
   7  -3   2      433.48      460.05     36.36 o 
   8  -3   2       90.83      133.45     21.83 o 
   9  -3   2       84.13       38.64     12.29 o 
  10  -3   2       98.18      107.22     21.81 o 
  11  -3   2        0.03       -9.48      9.48 o 
  12  -3   2      213.04      300.85     39.74 o 
 -12  -2   2        0.02      -15.19     16.71 o 
 -11  -2   2       23.18       30.40     12.15 o 
 -10  -2   2       17.80        8.96      8.58 o 
  -9  -2   2       60.36       49.71     13.29 o 
  -8  -2   2      121.37      106.71     17.16 o 
  -7  -2   2      454.97      484.29     23.18 o 
  -6  -2   2      451.00      502.13     21.72 o 
  -5  -2   2        0.03        1.79      3.87 o 
  -4  -2   2        3.34        2.02      2.62 o 
  -3  -2   2      119.84      105.24     14.09 o 
  -2  -2   2        2.07        4.00      3.38 o 
  -1  -2   2      408.00      395.39     10.09 o 
   0  -2   2     1601.87     1592.74     21.53 o 
   1  -2   2       70.82       47.29      4.58 o 
   2  -2   2        0.39        1.52      1.76 o 
   3  -2   2      341.03      396.75     10.63 o 
   4  -2   2     1295.30     1303.60     20.03 o 
   5  -2   2      885.80      919.46     17.70 o 
   6  -2   2      149.82      131.54      9.04 o 
   7  -2   2        0.01        1.11      2.34 o 
   8  -2   2      297.69      254.58     13.59 o 
   9  -2   2      109.40       95.41     19.33 o 
  10  -2   2       86.80       76.70     18.61 o 
  11  -2   2        6.52        1.73      7.54 o 
  12  -2   2       60.31       52.17     18.17 o 
 -12  -1   2       58.62       67.12     12.54 o 
 -11  -1   2       50.11       74.91     12.62 o 
 -10  -1   2      171.88      166.15     24.24 o 
  -9  -1   2       65.24       51.91     13.76 o 
  -8  -1   2      543.77      534.49     36.38 o 
  -7  -1   2      479.55      503.70     42.33 o 
  -6  -1   2       74.26       57.68      7.76 o 
  -5  -1   2     1933.41     2077.90     42.05 o 
  -4  -1   2        9.58        4.56      2.61 o 
  -3  -1   2      422.42      428.82     13.59 o 
  -2  -1   2     1193.68     1171.34     18.68 o 
  -1  -1   2      167.49      170.32     10.97 o 
   0  -1   2      547.61      573.38      9.47 o 
   1  -1   2        3.67       12.65      3.09 o 
   2  -1   2      384.10      400.97      9.84 o 
   3  -1   2       17.47       34.64      3.48 o 
   4  -1   2      465.28      483.40     14.56 o 
   5  -1   2      103.25       80.32      6.77 o 
   6  -1   2     1609.84     1589.80     79.51 o 
   7  -1   2      604.11      589.45     24.41 o 
   8  -1   2        0.42        2.93      4.03 o 
   9  -1   2       32.48       31.97      6.68 o 
  10  -1   2        2.13       -3.07      7.15 o 
  11  -1   2       15.19       18.69     11.93 o 
  12  -1   2        7.31       43.13     16.11 o 
 -12   0   2       64.13       66.57     18.01 o 
 -11   0   2       30.97       46.54     14.50 o 
 -10   0   2        2.04       -3.37      4.58 o 
  -9   0   2        1.97        1.95      4.87 o 
  -8   0   2       40.89       62.56      9.40 o 
  -7   0   2       21.76       26.59      6.30 o 
  -6   0   2       67.21       74.35      8.57 o 
  -5   0   2        2.22       -0.44      2.77 o 
  -4   0   2     1145.07     1114.38     32.30 o 
  -3   0   2     1210.12     1259.38     22.40 o 
  -2   0   2      413.62      426.68     10.28 o 
   0   0   2     2427.86     2469.54     37.40 o 
   1   0   2      362.57      362.09      7.65 o 
   2   0   2      352.55      311.11      8.80 o 
   3   0   2    10002.54     9984.61     55.62 o 
   4   0   2     2055.59     2260.75     29.43 o 
   5   0   2      161.42      133.67     10.01 o 
   6   0   2      597.96      655.34     34.56 o 
   7   0   2       49.46       39.87      7.30 o 
   8   0   2        1.75        2.53      6.36 o 
   9   0   2        1.96        5.36      4.19 o 
  10   0   2       76.55       91.91     18.62 o 
  11   0   2       18.40       10.14      7.92 o 
  12   0   2        8.33        5.42      9.70 o 
  13   0   2        1.10        2.45      9.35 o 
 -12   1   2        2.19       22.74     12.22 o 
 -11   1   2       47.96       29.43     12.99 o 
 -10   1   2       12.19       23.00     10.02 o 
  -9   1   2       23.31       22.65      6.28 o 
  -8   1   2      217.99      253.25     26.02 o 
  -7   1   2        2.22        6.00      3.38 o 
  -6   1   2       94.02       82.72      7.41 o 
  -5   1   2     1891.32     1899.62     43.83 o 
  -4   1   2      993.27     1068.59     20.53 o 
  -3   1   2     1389.64     1435.87     25.17 o 
  -2   1   2        9.06        7.89      1.60 o 
  -1   1   2      845.40      787.39     10.78 o 
   0   1   2     9755.78     9564.88     31.94 o 
   1   1   2     7431.62     7199.93     43.60 o 
   2   1   2      181.93      206.16      9.95 o 
   3   1   2     1403.30     1274.72     21.30 o 
   4   1   2      208.88      243.88     12.76 o 
   5   1   2     1557.92     1527.92     45.09 o 
   6   1   2      193.09      165.02     19.03 o 
   7   1   2      166.74      144.62     12.91 o 
   8   1   2       90.47       84.84     11.03 o 
   9   1   2      761.35      741.69     31.89 o 
  10   1   2       19.81       15.91      9.28 o 
  11   1   2      118.43      120.51     22.15 o 
  12   1   2       34.25       39.33     10.92 o 
  13   1   2        9.52        8.56     10.49 o 
 -12   2   2       26.01       23.11     12.13 o 
 -11   2   2       30.90       38.63     15.28 o 
 -10   2   2        1.81       10.33      8.46 o 
  -9   2   2        4.78        5.42      3.94 o 
  -8   2   2      696.41      705.22     24.77 o 
  -7   2   2      132.55      138.01     18.74 o 
  -6   2   2        8.35        2.30      3.40 o 
  -5   2   2       58.22       64.01      7.57 o 
  -4   2   2        8.10        8.42      1.87 o 
  -3   2   2        0.14       -0.90      1.24 o 
  -2   2   2      620.06      609.79      9.31 o 
  -1   2   2      548.74      549.29     10.17 o 
   0   2   2    24170.65    24039.25    271.38 o 
   1   2   2      445.42      377.57     11.95 o 
   2   2   2     1525.46     1540.98     27.07 o 
   3   2   2     6350.10     6316.55     73.28 o 
   4   2   2      115.44      116.62     13.27 o 
   5   2   2     5251.15     5234.85     66.71 o 
   6   2   2        9.99       17.00      5.54 o 
   7   2   2        8.00        2.20      5.08 o 
   8   2   2      551.77      584.71     27.89 o 
   9   2   2      536.21      475.24     38.57 o 
  10   2   2       92.95       92.38     18.67 o 
  11   2   2       45.11       62.71     16.71 o 
  12   2   2       47.32       56.68     16.53 o 
  13   2   2       36.64       51.37     17.76 o 
 -12   3   2       55.12       72.19     19.01 o 
 -11   3   2       87.69      113.53     22.67 o 
 -10   3   2       30.41       45.32     14.92 o 
  -9   3   2        7.30       22.06     11.60 o 
  -8   3   2      163.59      120.68     12.89 o 
  -7   3   2      355.45      300.59     26.29 o 
  -6   3   2      221.81      175.14     13.04 o 
  -5   3   2       46.20       51.14      7.19 o 
  -4   3   2      181.94      149.59      8.92 o 
  -3   3   2      447.25      427.57     20.03 o 
  -2   3   2     2114.62     2147.20     20.27 o 
  -1   3   2      324.47      340.53      9.29 o 
   0   3   2     6046.55     5990.66     59.59 o 
   1   3   2       66.87       91.28      7.25 o 
   2   3   2        2.45        6.36      5.42 o 
   3   3   2      176.10      165.93     11.05 o 
   4   3   2      873.39      817.02     38.93 o 
   5   3   2     2426.40     2573.06     48.79 o 
   6   3   2      106.82       99.42     11.22 o 
   7   3   2      228.94      206.82     16.56 o 
   8   3   2     1985.40     1856.30     70.60 o 
   9   3   2       95.79       66.20     15.53 o 
  10   3   2       44.66       45.80     14.30 o 
  11   3   2       48.90       74.96     18.89 o 
  12   3   2      177.19      167.43     27.99 o 
  13   3   2      182.82      211.90     33.61 o 
 -12   4   2      184.60      228.58     34.56 o 
 -11   4   2      325.97      377.61     41.51 o 
 -10   4   2      452.05      440.53     41.82 o 
  -9   4   2      144.24      126.41     22.35 o 
  -8   4   2      478.28      454.27     38.01 o 
  -7   4   2      156.39      147.35     21.06 o 
  -6   4   2      418.27      382.53     30.63 o 
  -5   4   2       13.65       16.10      5.95 o 
  -4   4   2        5.02        1.31      4.47 o 
  -3   4   2        6.28       12.16      3.22 o 
  -2   4   2      215.29      222.14     10.78 o 
  -1   4   2       88.83      110.34      7.84 o 
   0   4   2      731.12      825.51     21.76 o 
   1   4   2      314.03      284.97     13.45 o 
   2   4   2      548.53      540.56     19.80 o 
   3   4   2     1776.81     1814.43     38.35 o 
   4   4   2       17.70       11.55      4.74 o 
   5   4   2      937.20      993.21     32.13 o 
   6   4   2       72.39       43.35      7.99 o 
   7   4   2      302.24      283.47     26.72 o 
   8   4   2      154.18      152.73     21.24 o 
   9   4   2       69.08       70.86     16.09 o 
  10   4   2       12.20       -2.59      8.51 o 
  11   4   2        0.01        2.73      6.55 o 
  12   4   2        2.52       -1.14      9.68 o 
  13   4   2       39.25       29.85     15.00 o 
 -11   5   2        0.00        9.60      9.71 o 
 -10   5   2        0.20        7.84      9.73 o 
  -9   5   2        0.25       -2.08      9.93 o 
  -8   5   2        1.52        7.80      7.46 o 
  -7   5   2       77.47       80.90     16.15 o 
  -6   5   2      111.53      103.91     17.44 o 
  -5   5   2      240.30      222.91     23.02 o 
  -4   5   2      124.66      109.43     15.49 o 
  -3   5   2      151.48       88.63      6.37 o 
  -2   5   2      160.97      129.76      9.50 o 
  -1   5   2     3272.40     3355.20     46.89 o 
   0   5   2      498.88      525.73     20.58 o 
   1   5   2     1344.35     1348.98     32.01 o 
   2   5   2      677.52      641.00     32.25 o 
   3   5   2       45.25       35.09      9.14 o 
   4   5   2      203.13      186.59     18.85 o 
   5   5   2       34.55       40.80      7.75 o 
   6   5   2      294.26      321.33     27.69 o 
   7   5   2     1036.93     1106.63     53.87 o 
   8   5   2        3.05        5.17      7.68 o 
   9   5   2      361.53      313.83     32.44 o 
  10   5   2      167.49      112.08     21.77 o 
  11   5   2       24.46       16.78     10.91 o 
  12   5   2       79.00       95.37     21.59 o 
 -11   6   2        4.42       -0.05      9.01 o 
 -10   6   2       80.38       97.22     21.65 o 
  -9   6   2       49.76       37.82     15.52 o 
  -8   6   2     1035.82     1070.24     62.02 o 
  -7   6   2      615.74      626.57     45.51 o 
  -6   6   2       13.38        8.53      7.97 o 
  -5   6   2        1.94        3.55      4.99 o 
  -4   6   2       18.11       15.66      7.83 o 
  -3   6   2      371.13      366.08     14.88 o 
  -2   6   2       56.96       87.73     10.70 o 
  -1   6   2      801.09      831.94     26.03 o 
   0   6   2      515.23      589.79     22.79 o 
   1   6   2      925.38      946.63     40.29 o 
   2   6   2      272.13      336.35     25.56 o 
   3   6   2       88.08       91.21      9.84 o 
   4   6   2      206.28      203.04     25.11 o 
   5   6   2      454.14      421.05     31.85 o 
   6   6   2      545.05      490.68     35.34 o 
   7   6   2       41.12       34.79     12.10 o 
   8   6   2        1.43       -4.12      6.54 o 
   9   6   2       13.89       34.32     12.62 o 
  10   6   2        6.42       -5.98      9.77 o 
  11   6   2       36.09       56.10     16.06 o 
  12   6   2        6.39        5.12     12.48 o 
 -10   7   2       44.87       43.50     14.85 o 
  -9   7   2       76.99       77.36     20.09 o 
  -8   7   2       36.61       58.19     16.56 o 
  -7   7   2        0.54       20.47     11.53 o 
  -6   7   2      873.36      867.10     52.69 o 
  -5   7   2      354.86      353.18     32.13 o 
  -4   7   2      610.27      573.38     17.35 o 
  -3   7   2       99.51      106.03      9.43 o 
  -2   7   2      930.73      886.85     28.35 o 
  -1   7   2        0.03       -0.45      4.39 o 
   0   7   2      998.11     1075.06     62.73 o 
   1   7   2      809.10      810.51     28.68 o 
   2   7   2        0.59        0.96      3.44 o 
   3   7   2       13.38        7.03      4.87 o 
   4   7   2        5.84       -3.33      6.34 o 
   5   7   2     1179.81     1076.62     53.08 o 
   6   7   2       41.81       47.08     12.89 o 
   7   7   2       57.99       45.51     13.97 o 
   8   7   2      153.96      136.92     22.30 o 
   9   7   2       16.40       13.28      8.65 o 
  10   7   2      127.22      129.96     24.00 o 
  11   7   2       28.46       30.09     13.75 o 
  12   7   2        0.00       12.86     12.76 o 
 -10   8   2        6.80      -10.37     10.37 o 
  -9   8   2       77.71       69.51     19.19 o 
  -8   8   2        1.54        5.28      8.92 o 
  -7   8   2      181.62      157.60     26.87 o 
  -6   8   2      204.39      192.36     26.43 o 
  -5   8   2      566.73      527.78     41.42 o 
  -4   8   2       47.20       60.04      6.89 o 
  -3   8   2      209.67      187.58     13.72 o 
  -2   8   2      514.11      555.38     24.68 o 
  -1   8   2       61.15       67.76     11.40 o 
   0   8   2        5.09        8.13      5.25 o 
   1   8   2       70.14       86.60     14.78 o 
   2   8   2      167.50      185.30     22.17 o 
   3   8   2       47.20       42.95     12.78 o 
   4   8   2      171.13      186.28     23.73 o 
   5   8   2        1.57       -7.23      9.12 o 
   6   8   2        2.28        1.99      6.79 o 
   7   8   2       68.66       52.98     14.36 o 
   8   8   2      121.38      102.04     20.26 o 
   9   8   2       79.81       72.15     18.26 o 
  10   8   2       47.77       36.45     15.39 o 
  11   8   2       16.53       22.99     12.90 o 
  -9   9   2       37.33       58.21     18.98 o 
  -8   9   2        8.38       -2.99      9.82 o 
  -7   9   2       45.74       71.38     18.79 o 
  -6   9   2       91.74       71.01     17.11 o 
  -5   9   2       71.44       58.65     14.55 o 
  -4   9   2      629.07      624.25     27.74 o 
  -3   9   2       61.53       74.90     10.00 o 
  -2   9   2      295.14      276.74     19.05 o 
  -1   9   2       23.84       32.82      7.64 o 
   0   9   2       18.71       17.45      6.60 o 
   1   9   2       19.50        7.96      6.33 o 
   2   9   2      305.02      327.78     31.77 o 
   3   9   2      213.94      275.60     29.35 o 
   4   9   2       50.36       56.46     15.56 o 
   5   9   2       26.39       32.44     12.40 o 
   6   9   2       82.30       70.43     16.87 o 
   7   9   2       10.51       14.58      9.41 o 
   8   9   2       61.59       47.46     15.01 o 
   9   9   2      123.11      107.85     22.17 o 
  10   9   2        8.06       30.47     12.66 o 
  11   9   2       48.53       61.08     18.35 o 
  -8  10   2       26.56       49.00     17.68 o 
  -7  10   2      175.70      164.86     27.89 o 
  -6  10   2        0.12        4.01     10.22 o 
  -5  10   2      133.14      128.68     22.82 o 
  -4  10   2       65.89       79.74     18.39 o 
  -3  10   2        0.16        3.16      5.47 o 
  -2  10   2      454.97      440.30     25.53 o 
  -1  10   2      789.73      859.61     36.42 o 
   0  10   2      453.00      459.15     38.04 o 
   1  10   2       83.06       83.56     17.09 o 
   2  10   2       28.89       23.66     10.39 o 
   3  10   2       30.77       49.88     14.39 o 
   4  10   2       20.10       29.84     11.69 o 
   5  10   2        4.40        1.29      7.20 o 
   6  10   2      128.01      122.93     22.16 o 
   7  10   2       31.83       30.08     12.81 o 
   8  10   2        0.81       -9.36     11.26 o 
   9  10   2        2.80       -7.38      9.34 o 
  10  10   2      149.16      140.12     27.92 o 
  -7  11   2        0.08        0.62      6.73 o 
  -6  11   2        5.63       -3.97     10.42 o 
  -5  11   2       13.29        8.75      9.78 o 
  -4  11   2        0.37       -4.05     10.19 o 
  -3  11   2       19.22       11.28      9.88 o 
  -2  11   2       55.41       66.69     17.28 o 
  -1  11   2       41.17       51.85     14.38 o 
   0  11   2       48.79       30.68     11.97 o 
   1  11   2       12.18       15.27      9.35 o 
   2  11   2      134.70      134.74     23.31 o 
   3  11   2       15.55       16.13     10.66 o 
   4  11   2       52.14       40.44     14.68 o 
   5  11   2       88.60      102.54     21.61 o 
   6  11   2      157.06      170.84     27.79 o 
   7  11   2        2.19       -9.93      9.93 o 
   8  11   2        4.29        3.91      9.73 o 
   9  11   2       17.30       20.68     12.89 o 
  -6  12   2       40.15       72.38     20.25 o 
  -5  12   2       32.38       27.74     13.16 o 
  -4  12   2       26.17       19.51     11.93 o 
  -3  12   2        0.05      -10.89     10.89 o 
  -2  12   2      148.88      150.98     25.68 o 
  -1  12   2       72.40       58.25     15.68 o 
   0  12   2       34.56       38.15     14.16 o 
   1  12   2      215.15      248.75     22.55 o 
   2  12   2      128.40      108.58     22.32 o 
   3  12   2      197.59      197.48     30.00 o 
   4  12   2        0.01       -4.67      8.33 o 
   5  12   2        3.85       15.19     11.22 o 
   6  12   2       63.37       49.35     16.31 o 
   7  12   2       30.47       34.05     14.93 o 
   8  12   2        2.95      -13.76     13.76 o 
  -4  13   2       22.49       20.90     12.24 o 
  -3  13   2        0.90       -0.83      8.86 o 
  -2  13   2       41.65       35.06     14.71 o 
  -1  13   2        1.85        4.80      9.64 o 
   0  13   2        4.55        5.67      7.89 o 
   1  13   2      134.14      130.03     23.02 o 
   2  13   2        5.61       -1.25      7.51 o 
   3  13   2      126.04      129.08     26.02 o 
   4  13   2        1.76       13.40      9.48 o 
   5  13   2      117.96      121.95     25.85 o 
   6  13   2        1.16      -13.77     13.77 o 
   0  14   2       92.54       84.51     21.83 o 
   1  14   2        5.26        2.15      8.19 o 
   2  14   2       62.04       57.84     19.79 o 
   3  14   2        2.19      -11.22     11.22 o 
  -3 -12   3        7.46       -5.74      9.83 o 
  -2 -12   3       17.68       24.17     11.85 o 
  -1 -12   3       12.36       34.22     15.54 o 
   0 -12   3        5.32       12.18      7.12 o 
   1 -12   3        0.59       -9.28      9.28 o 
  -6 -11   3       43.95       55.56     16.66 o 
  -5 -11   3       43.28       10.44     10.75 o 
  -4 -11   3        4.56        2.72      7.41 o 
  -3 -11   3       11.92       -5.22      9.00 o 
  -2 -11   3       20.20       16.10     11.53 o 
  -1 -11   3      248.66      269.50     23.10 o 
   0 -11   3       34.81       59.45     16.97 o 
   1 -11   3      179.92      208.82     28.68 o 
   2 -11   3        7.11        2.62     24.89 o 
   3 -11   3        1.05      -11.12     11.12 o 
   4 -11   3        0.14        3.93      9.18 o 
  -8 -10   3       27.54       17.40     10.53 o 
  -7 -10   3        6.33       16.81     10.36 o 
  -6 -10   3      612.14      736.75     54.91 o 
  -5 -10   3        8.69        6.79      7.94 o 
  -4 -10   3       13.46       -5.93      8.71 o 
  -3 -10   3       39.97       45.08     14.82 o 
  -2 -10   3       61.76       45.01     13.50 o 
  -1 -10   3       51.93       57.86     14.67 o 
   0 -10   3       71.98       62.31     15.22 o 
   1 -10   3       48.94       29.18     11.96 o 
   2 -10   3       44.13       57.45     15.34 o 
   3 -10   3       35.07       37.52      8.66 o 
   4 -10   3        0.97        3.88      7.16 o 
   5 -10   3        9.87       11.75     11.01 o 
   6 -10   3       17.76       15.96     12.89 o 
  -9  -9   3        2.24       28.51     14.12 o 
  -8  -9   3       13.14       23.18     13.45 o 
  -7  -9   3      130.94       91.84     18.84 o 
  -6  -9   3        0.19       -6.63      8.62 o 
  -5  -9   3        3.53       -6.28      9.23 o 
  -4  -9   3       46.87       54.40     15.06 o 
  -3  -9   3      223.91      208.80     27.47 o 
  -2  -9   3      144.45      167.65     24.36 o 
  -1  -9   3       53.24       40.38     11.81 o 
   0  -9   3        1.08       -0.69      6.18 o 
   1  -9   3      392.46      369.45     33.36 o 
   2  -9   3      330.08      346.38     33.51 o 
   3  -9   3        3.74        9.12      5.23 o 
   4  -9   3       50.34       46.48     14.71 o 
   5  -9   3       11.82        7.50      7.55 o 
   6  -9   3       13.08       -4.05      7.74 o 
   7  -9   3       70.37       79.48     20.52 o 
 -10  -8   3        7.39       10.24      8.43 o 
  -9  -8   3       50.55       27.97     10.76 o 
  -8  -8   3      285.93      322.37     34.77 o 
  -7  -8   3      136.60      131.63     22.08 o 
  -6  -8   3       93.22       77.96     17.77 o 
  -5  -8   3       34.99       36.41     11.98 o 
  -4  -8   3      360.03      324.48     31.90 o 
  -3  -8   3      232.13      227.00     26.56 o 
  -2  -8   3       94.84      120.09     19.32 o 
  -1  -8   3       31.60       26.87      9.09 o 
   0  -8   3      395.86      417.92     32.13 o 
   1  -8   3       34.07       31.36      9.89 o 
   2  -8   3       70.81       61.64     14.05 o 
   3  -8   3      134.03      130.58     20.61 o 
   4  -8   3       18.86       14.83      8.27 o 
   5  -8   3        3.10        2.95      2.02 o 
   6  -8   3      210.99      235.04     30.38 o 
   7  -8   3       51.35       54.36     15.20 o 
   8  -8   3        7.82        6.45      8.50 o 
 -10  -7   3        0.35       -0.15      8.67 o 
  -9  -7   3       28.21       30.60     12.09 o 
  -8  -7   3       65.58       44.31     13.94 o 
  -7  -7   3      117.34      131.04     20.85 o 
  -6  -7   3        5.87       -0.38      5.83 o 
  -5  -7   3      287.39      307.35     29.58 o 
  -4  -7   3       23.37       10.37     11.12 o 
  -3  -7   3       15.54       24.05      6.10 o 
  -2  -7   3      189.77      203.84     15.38 o 
  -1  -7   3       25.58       20.18      5.18 o 
   0  -7   3      754.97      744.28     28.18 o 
   1  -7   3        0.15        0.32      4.66 o 
   2  -7   3      186.24      162.27     20.42 o 
   3  -7   3        0.06       -3.22      7.77 o 
   4  -7   3       74.86       21.57     47.30 o 
   5  -7   3       64.15       58.60      8.40 o 
   6  -7   3      257.77      199.31     26.82 o 
   7  -7   3        8.21       22.85     10.54 o 
   8  -7   3       66.70       48.87     15.36 o 
   9  -7   3        2.36       15.87     11.85 o 
 -11  -6   3       16.18        7.70     10.67 o 
 -10  -6   3       27.68       17.93     10.41 o 
  -9  -6   3       40.38       68.16     16.02 o 
  -8  -6   3      171.68      162.72     23.10 o 
  -7  -6   3        4.64        2.69      6.37 o 
  -6  -6   3      444.33      415.73     22.64 o 
  -5  -6   3      953.72      969.23     32.44 o 
  -4  -6   3      139.33      117.45     11.24 o 
  -3  -6   3       44.50       43.74      7.23 o 
  -2  -6   3       98.37      116.85     23.37 o 
  -1  -6   3      468.85      476.52     20.12 o 
   0  -6   3      196.79      224.00     18.02 o 
   1  -6   3      242.41      227.98     15.11 o 
   2  -6   3       63.54       62.61      8.78 o 
   3  -6   3      175.13       37.48     77.19 o 
   4  -6   3        5.24       -0.34      4.05 o 
   5  -6   3       55.05       67.01      8.57 o 
   6  -6   3      364.53      338.02     17.58 o 
   7  -6   3       13.81       20.69     10.11 o 
   8  -6   3      307.63      356.70     38.84 o 
   9  -6   3       53.30       47.92     16.83 o 
  10  -6   3       96.44      100.82     23.69 o 
 -11  -5   3       14.71        6.78      8.98 o 
 -10  -5   3      153.84      172.72     25.39 o 
  -9  -5   3      165.68      148.25     21.99 o 
  -8  -5   3        5.70        4.43      5.17 o 
  -7  -5   3        0.06       -0.36      5.72 o 
  -6  -5   3      187.79      181.96     14.04 o 
  -5  -5   3       96.61      104.62     10.15 o 
  -4  -5   3       45.78       43.63      8.86 o 
  -3  -5   3        0.54        0.53      2.76 o 
  -2  -5   3       81.74      109.80      9.47 o 
  -1  -5   3       10.44       17.50      4.00 o 
   0  -5   3      369.98      418.32     17.74 o 
   1  -5   3      218.11      208.75     13.34 o 
   2  -5   3      581.61      556.45     18.05 o 
   3  -5   3      337.57      365.51     14.89 o 
   4  -5   3       99.60       98.92      9.70 o 
   5  -5   3     1370.24     1439.25     35.48 o 
   6  -5   3      356.40      342.56     17.22 o 
   7  -5   3      191.30      167.08     10.87 o 
   8  -5   3      145.49      178.90     26.98 o 
   9  -5   3       64.96       61.77     17.70 o 
  10  -5   3       12.74        0.49      9.89 o 
  11  -5   3       11.35        7.48      7.13 o 
 -12  -4   3        1.04      -10.43     10.43 o 
 -11  -4   3        1.18        5.77      8.20 o 
 -10  -4   3       12.22        6.60      7.07 o 
  -9  -4   3        0.77        1.67      6.13 o 
  -8  -4   3       16.46        9.37      6.29 o 
  -7  -4   3       56.73       50.26     12.14 o 
  -6  -4   3      213.69      216.28     15.57 o 
  -5  -4   3      538.89      580.93     26.32 o 
  -4  -4   3       29.15       36.06      5.59 o 
  -3  -4   3      274.22      283.59     13.80 o 
  -2  -4   3      351.98      347.95     14.68 o 
  -1  -4   3      820.41      811.33     20.86 o 
   0  -4   3      125.59      149.72      9.49 o 
   1  -4   3       84.78      125.17      9.23 o 
   2  -4   3      130.71      134.77      8.43 o 
   3  -4   3      189.37      165.33      9.63 o 
   4  -4   3      336.62      378.72     17.21 o 
   5  -4   3      139.06      130.75     10.72 o 
   6  -4   3      293.34      286.67     15.74 o 
   7  -4   3       30.33       27.88      5.25 o 
   8  -4   3       23.26       15.56     10.47 o 
   9  -4   3      160.41      167.47     26.93 o 
  10  -4   3      107.07      118.26     24.27 o 
  11  -4   3        3.63       10.65     10.55 o 
 -12  -3   3        5.01       21.28     11.44 o 
 -11  -3   3       68.43       96.46     19.12 o 
 -10  -3   3       94.62      104.14     20.04 o 
  -9  -3   3       32.30       36.89     12.04 o 
  -8  -3   3      124.42      106.56     17.74 o 
  -7  -3   3      321.37      305.26     26.20 o 
  -6  -3   3      437.68      498.27     22.29 o 
  -5  -3   3       61.94       62.55      7.93 o 
  -4  -3   3       24.05       40.97      8.17 o 
  -3  -3   3      166.61      171.05      9.61 o 
  -2  -3   3      809.57      829.57     19.73 o 
  -1  -3   3      275.78      259.23     10.08 o 
   0  -3   3      206.45      268.99     18.19 o 
   1  -3   3        0.51        1.63      2.05 o 
   2  -3   3       61.63       68.30      5.61 o 
   3  -3   3      494.65      492.52     18.80 o 
   4  -3   3      171.99      160.68     11.25 o 
   5  -3   3       37.50       30.98      5.60 o 
   6  -3   3      767.24      827.88     42.82 o 
   7  -3   3      424.55      450.39     19.92 o 
   8  -3   3       13.56        6.17      8.20 o 
   9  -3   3        0.65        9.35      8.17 o 
  10  -3   3       84.45       65.52     18.91 o 
  11  -3   3       49.57       54.29     18.69 o 
  12  -3   3        1.40       19.24     12.75 o 
 -12  -2   3       44.37       51.70     12.93 o 
 -11  -2   3       17.67       18.96     10.48 o 
 -10  -2   3       98.34       83.14     17.28 o 
  -9  -2   3       18.18       25.07     10.39 o 
  -8  -2   3      181.51      172.42     20.91 o 
  -7  -2   3       20.42       18.75      5.31 o 
  -6  -2   3        1.70       -2.73      3.21 o 
  -5  -2   3      152.15      124.18      9.93 o 
  -4  -2   3     2848.19     3070.55     59.62 o 
  -3  -2   3      545.78      623.63     22.11 o 
  -2  -2   3      216.12      242.19      9.07 o 
  -1  -2   3      471.99      471.40     10.68 o 
   0  -2   3     2974.54     2983.59     35.45 o 
   1  -2   3      659.17      601.80     13.40 o 
   2  -2   3      299.84      288.75     12.59 o 
   3  -2   3      330.23      407.26     13.12 o 
   4  -2   3       78.04       84.74      6.05 o 
   5  -2   3        0.60       -0.36      1.96 o 
   6  -2   3      637.48      680.43     22.55 o 
   7  -2   3       68.71       72.36      7.99 o 
   8  -2   3      109.08       88.61     29.28 o 
   9  -2   3       14.47        4.14      6.22 o 
  10  -2   3        4.97        5.96      8.62 o 
  11  -2   3       88.98      119.08     24.58 o 
  12  -2   3       15.80        7.67      9.56 o 
 -12  -1   3       47.71       55.83     17.84 o 
 -11  -1   3        3.43        1.60      9.16 o 
 -10  -1   3        0.12       -1.62      6.04 o 
  -9  -1   3        0.82       -8.14      8.14 o 
  -8  -1   3      231.49      238.89     24.63 o 
  -7  -1   3      135.13      155.38     13.19 o 
  -6  -1   3      335.73      341.40     17.29 o 
  -5  -1   3     1045.89     1073.97     27.54 o 
  -4  -1   3      152.61      166.51      9.68 o 
  -3  -1   3     1617.46     1738.41     29.81 o 
  -2  -1   3      280.66      266.84      8.79 o 
  -1  -1   3        8.64       12.26      3.05 o 
   0  -1   3      675.44      641.55     10.47 o 
   1  -1   3        0.58        8.18      3.55 o 
   2  -1   3       79.83       99.00      5.02 o 
   3  -1   3      216.36      168.90      6.97 o 
   4  -1   3      401.45      392.60     11.24 o 
   5  -1   3      849.69      910.19     20.53 o 
   6  -1   3      310.68      308.23     12.82 o 
   7  -1   3      659.61      696.72     24.92 o 
   8  -1   3      702.44      705.35     26.43 o 
   9  -1   3       25.19       28.81      6.47 o 
  10  -1   3       17.17       25.46     12.11 o 
  11  -1   3       31.27       32.29     13.74 o 
  12  -1   3       35.02       49.89     17.48 o 
 -12   0   3       69.62       89.12     21.51 o 
 -11   0   3       41.07       50.17     14.73 o 
 -10   0   3      206.92      215.22     26.95 o 
  -9   0   3        1.49       -2.66      6.55 o 
  -8   0   3       46.29       22.79      6.33 o 
  -7   0   3      127.91      130.01      9.82 o 
  -6   0   3        1.86       45.78      7.06 o 
  -5   0   3        6.90        6.96      7.86 o 
  -4   0   3      174.40      182.68      9.94 o 
  -3   0   3      140.08      135.05      7.19 o 
  -2   0   3      490.57      518.49      8.43 o 
   0   0   3      988.64      992.44     29.20 o 
   1   0   3     1854.81     1756.97     41.96 o 
   2   0   3     1316.53     1205.17     16.27 o 
   3   0   3      176.96      155.99      6.71 o 
   4   0   3      336.79      428.10     12.32 o 
   5   0   3     2944.54     3277.18     42.86 o 
   6   0   3      161.40      241.70     23.23 o 
   7   0   3        0.75        0.80      3.73 o 
   8   0   3        0.92        2.58      3.91 o 
   9   0   3        7.90        6.00      5.40 o 
  10   0   3       32.80       35.52     13.40 o 
  11   0   3        7.75        9.90      7.52 o 
  12   0   3        0.03       -6.66     11.54 o 
 -12   1   3        6.89        9.83      9.48 o 
 -11   1   3       44.00       52.01     15.67 o 
 -10   1   3      135.06      143.26     22.72 o 
  -9   1   3       10.46       -3.04      6.41 o 
  -8   1   3      111.92       94.97     16.40 o 
  -7   1   3      123.28       86.63     10.17 o 
  -6   1   3      423.89      519.35     21.72 o 
  -5   1   3      704.22      695.00     22.52 o 
  -4   1   3     1624.09     1712.25     30.98 o 
  -3   1   3       11.11       15.26      3.84 o 
  -2   1   3      161.14      180.31      5.17 o 
  -1   1   3      516.02      572.58      9.10 o 
   0   1   3     6070.11     5995.49     47.24 o 
   1   1   3      794.64      900.06     13.07 o 
   2   1   3      312.68      326.44      9.71 o 
   3   1   3       25.29       34.02      3.56 o 
   4   1   3       17.51       25.19      5.37 o 
   5   1   3      104.75      134.13      8.95 o 
   6   1   3        1.12        4.08      4.30 o 
   7   1   3        8.89       17.69      9.38 o 
   8   1   3      109.73      118.19     12.54 o 
   9   1   3      159.58      153.01     14.82 o 
  10   1   3      283.27      328.02     34.43 o 
  11   1   3       68.48       95.69     21.25 o 
  12   1   3       38.24       52.99     16.72 o 
  13   1   3       61.55       62.95     19.44 o 
 -12   2   3       28.65        3.77      8.81 o 
 -11   2   3      138.34      170.59     26.55 o 
 -10   2   3       18.89       16.28      4.66 o 
  -9   2   3      198.20      199.80     13.48 o 
  -8   2   3      383.74      349.52     30.66 o 
  -7   2   3       18.31       30.35      9.56 o 
  -6   2   3        1.24       -0.71      2.20 o 
  -5   2   3       23.95       32.18      4.22 o 
  -4   2   3      304.67      288.33     10.10 o 
  -3   2   3     1669.04     1630.65     19.29 o 
  -2   2   3      853.78      847.07     12.65 o 
  -1   2   3     2192.77     2301.31     19.96 o 
   0   2   3     1938.33     1993.54     34.27 o 
   1   2   3     2958.53     2940.28     26.73 o 
   2   2   3      368.42      371.72     10.98 o 
   3   2   3     1630.13     1564.88     26.01 o 
   4   2   3      505.71      518.64     16.46 o 
   5   2   3      631.05      728.28     40.17 o 
   6   2   3       73.47       55.75      7.98 o 
   7   2   3     1588.09     1594.80     42.93 o 
   8   2   3       35.61       58.08      9.77 o 
   9   2   3       21.24       12.12      7.29 o 
  10   2   3        6.10        8.32      8.37 o 
  11   2   3       22.45       33.96     13.08 o 
  12   2   3       66.27      107.59     22.87 o 
  13   2   3        3.32       -5.89      9.09 o 
 -12   3   3       99.76       89.66     21.60 o 
 -11   3   3       38.08       65.62     17.68 o 
 -10   3   3       10.86       18.74      9.42 o 
  -9   3   3       39.95       33.18      5.42 o 
  -8   3   3       18.02       14.34      2.62 o 
  -7   3   3      281.41      246.74     11.83 o 
  -6   3   3      288.31      274.50     10.65 o 
  -5   3   3      308.25      307.72     11.09 o 
  -4   3   3     1521.12     1685.53     21.53 o 
  -3   3   3      206.57      208.08      8.39 o 
  -2   3   3      473.65      411.31      9.45 o 
  -1   3   3      973.05      940.74     14.49 o 
   0   3   3     3089.80     3217.19     27.62 o 
   1   3   3       12.72       18.66      4.00 o 
   2   3   3       34.37       31.84      3.95 o 
   3   3   3      325.73      333.18     30.42 o 
   4   3   3      163.90      193.17     12.96 o 
   5   3   3     1089.27     1125.26     50.90 o 
   6   3   3        7.09       24.05      6.10 o 
   7   3   3      262.02      308.97     35.30 o 
   8   3   3       54.85       46.30     13.09 o 
   9   3   3      162.06      156.05     22.96 o 
  10   3   3        1.43       -8.42      8.42 o 
  11   3   3       64.96       80.28     18.71 o 
  12   3   3       75.93       84.27     20.26 o 
  13   3   3       41.43       28.96     14.51 o 
 -12   4   3       17.20       11.62     10.76 o 
 -11   4   3       26.98       27.62     12.07 o 
 -10   4   3       90.34      112.09     21.76 o 
  -9   4   3      180.50      192.03     26.19 o 
  -8   4   3      169.50      214.39     26.44 o 
  -7   4   3      511.80      483.54     36.16 o 
  -6   4   3      201.55      237.94     23.65 o 
  -5   4   3       54.11       52.10      5.25 o 
  -4   4   3      580.38      540.68     15.10 o 
  -3   4   3     1134.68     1179.63     18.93 o 
  -2   4   3     1022.82     1072.15     16.53 o 
  -1   4   3      157.17      150.94      7.57 o 
   0   4   3     1124.38     1178.39     21.70 o 
   1   4   3     1361.39     1286.20     20.28 o 
   2   4   3        5.32        6.64      3.93 o 
   3   4   3     1146.26     1133.31     46.50 o 
   4   4   3        0.85       -3.91      3.91 o 
   5   4   3     2416.37     2392.68     50.28 o 
   6   4   3      182.16      202.65     16.09 o 
   7   4   3     1134.20     1195.85     54.59 o 
   8   4   3      959.21      990.31     52.97 o 
   9   4   3       85.38       72.73     16.18 o 
  10   4   3       72.88       74.34     16.78 o 
  11   4   3        5.52       19.35     11.55 o 
  12   4   3       50.77       70.59     19.25 o 
  13   4   3       32.81       23.38     13.85 o 
 -11   5   3       18.06       31.80     15.40 o 
 -10   5   3        0.30       -4.76      8.12 o 
  -9   5   3      282.69      244.06     30.59 o 
  -8   5   3       10.57        1.42      7.86 o 
  -7   5   3       33.49       36.61     11.95 o 
  -6   5   3      101.55       90.79     15.94 o 
  -5   5   3      166.60      162.92     19.65 o 
  -4   5   3      279.03      261.75     23.01 o 
  -3   5   3        1.91        3.74      2.37 o 
  -2   5   3        5.07        7.83      3.22 o 
  -1   5   3        3.43        1.70      3.03 o 
   0   5   3      206.79      159.63     11.09 o 
   1   5   3      505.27      447.90     15.20 o 
   2   5   3      527.86      542.45     21.74 o 
   3   5   3      180.82      173.16     14.74 o 
   4   5   3       33.99       40.82      7.34 o 
   5   5   3      347.70      338.12     20.19 o 
   6   5   3       19.66       35.12     10.65 o 
   7   5   3      123.91      105.51     17.16 o 
   8   5   3        1.68        6.26      7.05 o 
   9   5   3       97.20      109.32     19.61 o 
  10   5   3       53.40       57.08     16.29 o 
  11   5   3       80.00       77.14     19.18 o 
  12   5   3       13.54       23.01     12.85 o 
 -11   6   3        6.86       -8.86      9.73 o 
 -10   6   3       30.37       26.36     12.43 o 
  -9   6   3       25.53       23.56     12.38 o 
  -8   6   3       22.66       54.00     15.68 o 
  -7   6   3      476.33      471.00     38.91 o 
  -6   6   3     1293.63     1322.93     61.06 o 
  -5   6   3       16.26       24.55     10.25 o 
  -4   6   3      251.41      255.81     10.96 o 
  -3   6   3      242.61      259.15     13.59 o 
  -2   6   3       71.12       76.70      7.95 o 
  -1   6   3      480.77      481.19     19.90 o 
   0   6   3      478.24      560.90     22.30 o 
   1   6   3        0.88       -1.05      3.63 o 
   2   6   3      368.71      395.60     29.80 o 
   3   6   3      220.51      271.78     27.82 o 
   4   6   3      829.94      801.75     31.18 o 
   5   6   3        3.51        1.23      5.26 o 
   6   6   3       59.55      127.57     19.42 o 
   7   6   3      348.95      322.23     30.70 o 
   8   6   3      168.58      142.72     21.89 o 
   9   6   3        7.89        8.08      8.70 o 
  10   6   3       50.27       39.13     15.16 o 
  11   6   3      165.02      178.92     28.89 o 
  12   6   3        0.82        7.69     10.01 o 
 -10   7   3       20.06       30.63     13.20 o 
  -9   7   3        6.11        1.40      7.56 o 
  -8   7   3      190.56      193.72     27.87 o 
  -7   7   3       29.16        5.02      6.03 o 
  -6   7   3      744.98      731.84     47.68 o 
  -5   7   3       70.43       81.83     16.17 o 
  -4   7   3       73.12       59.75      5.63 o 
  -3   7   3      157.07      183.07     12.06 o 
  -2   7   3      118.05      113.15     10.34 o 
  -1   7   3      128.93      148.96     12.43 o 
   0   7   3       62.86       72.56      9.50 o 
   1   7   3      173.82      151.22     13.34 o 
   2   7   3      111.06       94.69     12.63 o 
   3   7   3        9.90       12.40      4.64 o 
   4   7   3      298.03      241.63     24.42 o 
   5   7   3      406.80      383.48     31.83 o 
   6   7   3      479.04      445.98     36.64 o 
   7   7   3      556.91      535.09     40.55 o 
   8   7   3       28.18       11.09      9.12 o 
   9   7   3        1.46        4.03      7.66 o 
  10   7   3       30.30       44.53     14.77 o 
  11   7   3       51.63       39.33     15.53 o 
  12   7   3        1.23       22.62     13.11 o 
 -10   8   3        0.32       -0.14      7.75 o 
  -9   8   3       27.53       61.57     18.69 o 
  -8   8   3       18.16        9.60     10.79 o 
  -7   8   3      137.35      147.62     23.87 o 
  -6   8   3       10.88       -4.27      8.78 o 
  -5   8   3      602.50      606.93     44.19 o 
  -4   8   3        6.38        9.44      3.36 o 
  -3   8   3       97.66       90.01      9.54 o 
  -2   8   3     1046.22     1076.35     33.76 o 
  -1   8   3        5.26        8.01      5.20 o 
   0   8   3      276.54      296.11     19.77 o 
   1   8   3       35.82       43.12     10.43 o 
   2   8   3        0.35       -0.33      5.83 o 
   3   8   3        1.07       -1.96      5.85 o 
   4   8   3      179.98      178.44     23.20 o 
   5   8   3       22.95       22.96     10.04 o 
   6   8   3      933.17      943.87     54.10 o 
   7   8   3      338.91      306.08     32.07 o 
   8   8   3      215.49      192.28     27.49 o 
   9   8   3       50.53       44.47     15.16 o 
  10   8   3      127.79       81.39     20.73 o 
  11   8   3       53.95       67.89     18.92 o 
  -9   9   3       16.64       23.10     13.55 o 
  -8   9   3        0.01       43.17     15.23 o 
  -7   9   3      119.84      124.51     23.92 o 
  -6   9   3      112.72      128.97     23.65 o 
  -5   9   3        6.99       10.16      7.01 o 
  -4   9   3      196.00      194.28     19.96 o 
  -3   9   3      524.25      570.78     58.80 o 
  -2   9   3       22.89        5.97      4.66 o 
  -1   9   3       42.99       48.29      9.42 o 
   0   9   3       64.49       68.33     10.40 o 
   1   9   3      126.96      130.60     19.29 o 
   2   9   3      141.60      154.30     22.10 o 
   3   9   3       55.43       95.33     18.60 o 
   4   9   3        1.20       12.84      9.02 o 
   5   9   3       13.41        3.82      9.07 o 
   6   9   3      976.67      909.11     55.90 o 
   7   9   3      374.94      368.60     37.10 o 
   8   9   3        2.78       -9.00      9.00 o 
   9   9   3       97.46      123.11     24.48 o 
  10   9   3       31.30       37.37     15.26 o 
  11   9   3       12.48       17.36     13.50 o 
  -8  10   3       10.12       14.29     11.67 o 
  -7  10   3        6.54       11.03     10.70 o 
  -6  10   3        6.50       -1.35      9.23 o 
  -5  10   3      140.28      147.14     24.62 o 
  -4  10   3       91.80      100.82     20.05 o 
  -3  10   3       19.17       20.40     10.37 o 
  -2  10   3       49.49       47.26      9.44 o 
  -1  10   3       12.33       11.76      5.59 o 
   0  10   3      294.56      317.89     31.87 o 
   1  10   3      528.99      498.66     39.08 o 
   2  10   3       77.74       88.54     18.02 o 
   3  10   3       67.91       52.56     14.86 o 
   4  10   3        6.60        7.20      7.32 o 
   5  10   3        0.00        1.59      6.13 o 
   6  10   3       39.60       50.57     15.90 o 
   7  10   3       13.89       -2.73      7.70 o 
   8  10   3      173.86      164.57     26.97 o 
   9  10   3       32.26       38.52     15.57 o 
  10  10   3        0.16      -11.22     11.22 o 
  -7  11   3       11.30       -0.47      8.91 o 
  -6  11   3       25.03       10.81      6.89 o 
  -5  11   3       50.49       49.10     15.82 o 
  -4  11   3        5.52       13.74     11.44 o 
  -3  11   3       19.82       32.96     13.26 o 
  -2  11   3        0.71       -5.06      7.37 o 
  -1  11   3       55.07       23.73     12.58 o 
   0  11   3      299.84      268.36     31.13 o 
   1  11   3      272.39      232.96     28.33 o 
   2  11   3       19.19       11.27      9.61 o 
   3  11   3        3.41       -3.31      8.48 o 
   4  11   3       59.71       99.51     21.28 o 
   5  11   3       33.13       55.50     17.06 o 
   6  11   3       16.59       18.76     11.26 o 
   7  11   3       14.41       20.03     12.15 o 
   8  11   3       88.96       93.95     22.64 o 
   9  11   3       18.02       -7.93     10.14 o 
  -6  12   3        8.80       20.91     11.40 o 
  -5  12   3        1.81       25.92     14.07 o 
  -4  12   3       21.49       60.46     17.82 o 
  -3  12   3        1.20       -3.85      7.41 o 
  -2  12   3       72.17       66.16     17.37 o 
  -1  12   3       36.33       48.09     14.97 o 
   0  12   3        1.71        5.20      7.22 o 
   1  12   3        9.85        8.32      6.36 o 
   2  12   3        0.16       -7.44     11.38 o 
   3  12   3      544.32      616.30     51.91 o 
   4  12   3       90.14      135.12     25.48 o 
   5  12   3      114.50       80.02     20.06 o 
   6  12   3        0.78       -1.99      7.96 o 
   7  12   3        4.12       -0.78      7.80 o 
   8  12   3        4.80       27.02     13.93 o 
  -4  13   3        3.87        8.04      8.14 o 
  -3  13   3       26.90        7.42      9.22 o 
  -2  13   3       16.29       20.80     12.21 o 
  -1  13   3       11.59       23.32     12.44 o 
   0  13   3        0.01       -8.72      8.72 o 
   1  13   3        1.68        9.71     12.11 o 
   2  13   3       12.71       20.25     11.49 o 
   3  13   3      278.33      294.11     37.88 o 
   4  13   3      122.94      130.66     25.31 o 
   5  13   3        8.69       24.45     13.81 o 
   6  13   3       23.20       18.81     13.27 o 
   7  13   3        0.76       18.86     11.90 o 
  -1  14   3       57.14       77.95     19.15 o 
   0  14   3       15.41        8.67     10.38 o 
   1  14   3        5.61      -12.36     12.36 o 
   2  14   3       22.93       69.99     20.32 o 
   3  14   3        7.39       -5.03      9.65 o 
   4  14   3        0.06       -4.62      9.82 o 
  -5 -11   4       65.56       71.49     18.43 o 
  -4 -11   4        8.70       23.38     14.48 o 
  -3 -11   4        0.02       20.87     11.21 o 
  -2 -11   4       75.20       88.86     20.53 o 
  -1 -11   4        5.14       24.96     12.42 o 
   0 -11   4        4.94       -3.10      6.31 o 
   1 -11   4      201.10      225.14     29.12 o 
   2 -11   4       14.09       64.42     38.02 o 
   3 -11   4       40.59       40.19     14.63 o 
  -7 -10   4       92.43      102.19     20.16 o 
  -6 -10   4        2.39       -7.85      9.05 o 
  -5 -10   4        8.77        3.66      9.34 o 
  -4 -10   4       12.19        3.21      8.00 o 
  -3 -10   4       54.79       47.20     14.45 o 
  -2 -10   4      168.07      169.87     25.77 o 
  -1 -10   4        0.01        0.06      8.03 o 
   0 -10   4       25.57       14.77      8.14 o 
   1 -10   4       14.13       29.11     12.32 o 
   2 -10   4       97.23       72.17     11.42 o 
   3 -10   4       72.94       85.29     12.35 o 
   4 -10   4        3.84       12.62     10.34 o 
   5 -10   4       17.34       41.52     14.39 o 
  -8  -9   4      198.90      184.74     28.00 o 
  -7  -9   4       25.69        7.15      7.80 o 
  -6  -9   4       15.85       22.77     11.77 o 
  -5  -9   4      167.29      188.88     26.15 o 
  -4  -9   4        0.74       -2.24      9.29 o 
  -3  -9   4      159.40      183.51     25.71 o 
  -2  -9   4        9.04        3.04      6.52 o 
  -1  -9   4       15.02        6.60      6.94 o 
   0  -9   4       64.44       50.74     12.71 o 
   1  -9   4       66.74       83.00     15.79 o 
   2  -9   4       10.39       10.19      5.00 o 
   3  -9   4       46.12       37.81      8.49 o 
   4  -9   4        0.52       -0.53      7.59 o 
   5  -9   4        4.05       -8.64      8.64 o 
   6  -9   4      179.65      151.44     25.88 o 
   7  -9   4        3.16       12.82      8.48 o 
  -9  -8   4        2.72      -10.77     10.77 o 
  -8  -8   4        1.16       -6.18      8.06 o 
  -7  -8   4       55.47       32.39      9.99 o 
  -6  -8   4      468.77      507.15     41.31 o 
  -5  -8   4      104.97      152.98     22.47 o 
  -4  -8   4        8.56        7.53      9.10 o 
  -3  -8   4      200.59      239.90     27.81 o 
  -2  -8   4       87.86       84.12     16.65 o 
  -1  -8   4       12.95       15.15      7.38 o 
   0  -8   4      909.87      949.42     48.43 o 
   1  -8   4       47.65       41.00     11.50 o 
   2  -8   4      227.73      210.53     16.98 o 
   3  -8   4      163.10      145.06     14.38 o 
   4  -8   4       32.31       21.25      6.41 o 
   5  -8   4      147.92      117.72     21.44 o 
   6  -8   4        0.13        3.89      7.50 o 
   7  -8   4        0.95        8.62      9.58 o 
   8  -8   4      257.90      292.38     37.42 o 
 -10  -7   4       63.79       55.21     16.27 o 
  -9  -7   4        3.03        4.46      8.64 o 
  -8  -7   4       20.93       20.30      9.78 o 
  -7  -7   4       34.13       42.19     13.25 o 
  -6  -7   4       91.79       82.97     16.72 o 
  -5  -7   4       11.94       12.80     10.74 o 
  -4  -7   4      128.96      157.54     13.52 o 
  -3  -7   4       18.62       20.37      5.54 o 
  -2  -7   4      225.45      226.39     16.23 o 
  -1  -7   4        3.48        1.90      3.46 o 
   0  -7   4        0.15        3.81      3.62 o 
   1  -7   4      125.30      132.31     17.36 o 
   2  -7   4      855.38      854.42     32.13 o 
   3  -7   4        5.00        5.19      6.55 o 
   4  -7   4        0.78       -3.53      6.20 o 
   5  -7   4      225.16      273.70     30.01 o 
   6  -7   4       30.28       30.65     13.14 o 
   7  -7   4        0.04      -11.48     11.48 o 
   8  -7   4      236.43      242.01     32.68 o 
   9  -7   4        8.11       26.08     12.87 o 
 -10  -6   4        3.04       18.17     10.01 o 
  -9  -6   4       18.08       18.58      9.29 o 
  -8  -6   4      101.40      123.29     20.26 o 
  -7  -6   4        1.05       -2.51      6.25 o 
  -6  -6   4      106.54      124.46     12.45 o 
  -5  -6   4      411.56      417.15     21.10 o 
  -4  -6   4      210.94      239.38     15.46 o 
  -3  -6   4      370.32      350.77     18.43 o 
  -2  -6   4        9.35       14.93      4.90 o 
  -1  -6   4      146.81      136.83     10.95 o 
   0  -6   4        1.05        0.29      2.76 o 
   1  -6   4      362.74      346.83     18.77 o 
   2  -6   4        0.67        4.97      3.81 o 
   3  -6   4       19.42       11.90      6.79 o 
   4  -6   4      353.18      324.53     29.67 o 
   5  -6   4      139.24       34.87     63.49 o 
   6  -6   4      383.81      404.81     21.58 o 
   7  -6   4      226.29      236.32     29.77 o 
   8  -6   4       83.40       82.46     19.41 o 
   9  -6   4       59.59       62.56     18.37 o 
  10  -6   4      195.44      220.23     33.93 o 
 -11  -5   4       29.32       36.48     14.14 o 
 -10  -5   4       68.58       69.88     16.67 o 
  -9  -5   4       30.42       12.23      7.81 o 
  -8  -5   4      106.14       73.77     15.32 o 
  -7  -5   4       46.75       70.47      9.62 o 
  -6  -5   4      220.62      202.63     17.93 o 
  -5  -5   4       73.84       61.84      8.25 o 
  -4  -5   4        3.44        0.79      3.17 o 
  -3  -5   4       14.83       12.29      3.81 o 
  -2  -5   4       16.38        9.44      3.36 o 
  -1  -5   4      291.24      298.20     23.33 o 
   0  -5   4      435.77      401.71     17.32 o 
   1  -5   4       56.47       43.89     13.59 o 
   2  -5   4      148.30      129.57     11.31 o 
   3  -5   4      205.07      180.22     14.12 o 
   4  -5   4       72.49       32.70     36.98 o 
   5  -5   4      215.58      246.50     16.37 o 
   6  -5   4       40.88       55.12      8.45 o 
   7  -5   4      179.25      184.68     14.30 o 
   8  -5   4       55.83       25.46     11.66 o 
   9  -5   4        0.79       -1.75      6.47 o 
  10  -5   4       40.73       27.47     12.15 o 
 -11  -4   4        1.95       20.02     11.53 o 
 -10  -4   4       13.39       17.41      9.43 o 
  -9  -4   4       81.39      101.86     18.06 o 
  -8  -4   4        1.58       26.52      9.56 o 
  -7  -4   4       83.03       61.81     12.46 o 
  -6  -4   4       18.73       24.21      6.38 o 
  -5  -4   4      522.09      496.74     19.98 o 
  -4  -4   4      378.44      405.53     17.04 o 
  -3  -4   4       22.39       17.29      3.67 o 
  -2  -4   4      312.01      285.25     13.28 o 
  -1  -4   4      163.25      191.36     10.17 o 
   0  -4   4      961.51      956.33     23.75 o 
   1  -4   4        9.76        3.15      3.23 o 
   2  -4   4      204.61      203.42     12.87 o 
   3  -4   4        2.07        4.89      3.81 o 
   4  -4   4       59.25       63.49      8.21 o 
   5  -4   4       39.67       54.34      8.24 o 
   6  -4   4       88.45      104.40     10.86 o 
   7  -4   4      252.53      309.26     18.28 o 
   8  -4   4      334.74      407.95     38.94 o 
   9  -4   4       14.19       17.44     10.42 o 
  10  -4   4        3.45      -10.14     10.79 o 
  11  -4   4       30.89       50.53     19.05 o 
 -12  -3   4        2.75       17.11      6.53 o 
 -11  -3   4        9.14        1.46      8.44 o 
 -10  -3   4       37.78       23.14     11.36 o 
  -9  -3   4      127.45      133.99     20.91 o 
  -8  -3   4       18.34       23.46      9.17 o 
  -7  -3   4       37.55       33.00      8.42 o 
  -6  -3   4      743.67      777.78     27.62 o 
  -5  -3   4     1028.19     1106.95     30.35 o 
  -4  -3   4        0.13       -0.06      2.20 o 
  -3  -3   4      300.59      345.66     13.23 o 
  -2  -3   4       33.75       36.86      4.35 o 
  -1  -3   4       38.53       34.94      3.92 o 
   0  -3   4       87.46       81.68      6.27 o 
   1  -3   4      252.42      283.41     10.78 o 
   2  -3   4        0.07        1.94      2.85 o 
   3  -3   4      614.46      561.20     21.05 o 
   4  -3   4        7.72       11.77      4.32 o 
   5  -3   4      125.72       98.02      9.92 o 
   6  -3   4       95.91      105.37     10.70 o 
   7  -3   4       60.74       72.61      9.58 o 
   8  -3   4      471.54      460.24     40.13 o 
   9  -3   4       68.10       57.58     15.74 o 
  10  -3   4       13.34       -0.21      9.63 o 
  11  -3   4        1.40       -9.15      9.83 o 
 -12  -2   4       68.99       47.94     10.87 o 
 -11  -2   4       10.71       -2.56      5.33 o 
 -10  -2   4        0.36       -1.50      6.30 o 
  -9  -2   4       52.57       41.44     12.58 o 
  -8  -2   4       51.37       39.86     11.15 o 
  -7  -2   4       34.28       33.02      6.73 o 
  -6  -2   4       24.05       33.42      5.90 o 
  -5  -2   4       27.25       20.60      4.59 o 
  -4  -2   4      115.98      112.51      8.46 o 
  -3  -2   4       34.84       28.91      3.67 o 
  -2  -2   4      162.62      145.38     13.23 o 
  -1  -2   4      958.49      882.52     20.19 o 
   0  -2   4       18.05        9.51      1.88 o 
   1  -2   4       37.96       26.24      4.05 o 
   2  -2   4     1752.51     1783.32     33.31 o 
   3  -2   4      779.07      777.34     19.35 o 
   4  -2   4        1.43        2.32      2.72 o 
   5  -2   4       49.11       48.12      4.85 o 
   6  -2   4       77.84       89.36      7.78 o 
   7  -2   4        9.60       21.10      4.50 o 
   8  -2   4        2.25        0.15      8.26 o 
   9  -2   4       41.60       40.55     13.84 o 
  10  -2   4       10.23       19.87     10.75 o 
  11  -2   4        4.66        6.28      8.61 o 
  12  -2   4       73.73       72.05     21.73 o 
 -12  -1   4       83.66      111.41     22.33 o 
 -11  -1   4      122.01       91.33     25.66 o 
 -10  -1   4       50.93       70.37     17.82 o 
  -9  -1   4       12.35       14.29      6.02 o 
  -8  -1   4       35.88       28.52      9.70 o 
  -7  -1   4      381.28      353.62     29.25 o 
  -6  -1   4       15.34       10.30      4.18 o 
  -5  -1   4      410.02      415.67     16.90 o 
  -4  -1   4      309.50      362.35     13.93 o 
  -3  -1   4     1874.69     1897.95     27.02 o 
  -2  -1   4      286.94      252.17     35.14 o 
  -1  -1   4       15.31       16.51      3.27 o 
   0  -1   4       73.35       92.82      5.97 o 
   1  -1   4      386.39      355.95     12.66 o 
   2  -1   4      198.04      203.32      7.57 o 
   3  -1   4      896.28      870.43     17.07 o 
   4  -1   4       68.34       87.12      6.76 o 
   5  -1   4        0.67        2.32      2.61 o 
   6  -1   4       22.35       12.36      3.98 o 
   7  -1   4      257.50      248.21     17.20 o 
   8  -1   4       51.88       49.77      7.89 o 
   9  -1   4        6.05        5.13      3.99 o 
  10  -1   4      360.52      423.35     41.86 o 
  11  -1   4       84.70      125.74     24.39 o 
  12  -1   4       68.93       95.22     22.53 o 
 -12   0   4       35.35       66.95     17.34 o 
 -11   0   4       54.96       56.08     15.56 o 
 -10   0   4       92.97      127.33     20.35 o 
  -9   0   4       47.03       48.46      9.27 o 
  -8   0   4     1398.30     1348.04     39.67 o 
  -7   0   4        8.77        6.83      3.11 o 
  -6   0   4       13.67       14.33      3.51 o 
  -5   0   4       41.91       41.43      6.67 o 
  -4   0   4       60.15       50.04      4.22 o 
  -3   0   4        6.69        3.15      1.64 o 
  -2   0   4      257.92      282.25      5.40 o 
   0   0   4       85.79       69.29      4.07 o 
   1   0   4      532.33      504.23     13.76 o 
   2   0   4      162.05      141.60      7.29 o 
   3   0   4       16.57       37.07      3.79 o 
   4   0   4     1972.52     2071.26     27.70 o 
   5   0   4      339.04      344.84     14.05 o 
   6   0   4      124.34      129.72      8.30 o 
   7   0   4       38.22       26.30      8.12 o 
   8   0   4       30.75       52.77     24.50 o 
   9   0   4        2.27        5.24      5.40 o 
  10   0   4       83.88      102.37     20.61 o 
  11   0   4       13.42        1.08      7.73 o 
  12   0   4        4.41       12.57     10.48 o 
 -12   1   4       41.57       58.39     16.56 o 
 -11   1   4       20.72       32.37     12.89 o 
 -10   1   4       92.49      105.66     19.11 o 
  -9   1   4       24.13       26.60     11.08 o 
  -8   1   4      588.82      626.81     39.40 o 
  -7   1   4      169.08      173.99     13.82 o 
  -6   1   4       32.24       23.63      4.98 o 
  -5   1   4      241.50      228.36     12.68 o 
  -4   1   4       25.62       35.58      3.98 o 
  -3   1   4      203.62      221.14      7.96 o 
  -2   1   4      369.71      385.01      7.22 o 
  -1   1   4      376.89      330.41      6.94 o 
   0   1   4     7474.64     7333.83     45.22 o 
   1   1   4      252.75      279.67      7.81 o 
   2   1   4      124.10      137.83      6.70 o 
   3   1   4      503.43      538.83     13.11 o 
   4   1   4      917.89      875.86     18.35 o 
   5   1   4       41.77       53.21      6.19 o 
   6   1   4      106.72      108.33     10.14 o 
   7   1   4       70.84       85.60     35.00 o 
   8   1   4       85.66       89.32     11.55 o 
   9   1   4       13.65       21.70     10.99 o 
  10   1   4        0.43       24.10     10.56 o 
  11   1   4       19.33       20.67     10.76 o 
  12   1   4      300.29      306.24     39.02 o 
 -12   2   4      164.92      162.23     26.86 o 
 -11   2   4       98.85      103.08     20.92 o 
 -10   2   4        0.22       -3.67      3.67 o 
  -9   2   4        0.38        0.23      3.91 o 
  -8   2   4       81.95       61.91     10.83 o 
  -7   2   4      190.34      183.75     10.71 o 
  -6   2   4      404.46      416.90     14.96 o 
  -5   2   4     1203.61     1379.15     25.11 o 
  -4   2   4      893.87      932.16     24.32 o 
  -3   2   4       64.17       59.49      3.99 o 
  -2   2   4       32.42       39.59      3.16 o 
  -1   2   4      713.46      681.24     12.85 o 
   0   2   4     2318.82     2378.60     22.57 o 
   1   2   4     1558.38     1433.36     19.11 o 
   2   2   4       15.24       23.44      3.19 o 
   3   2   4      595.10      589.47     14.18 o 
   4   2   4      171.84      235.40      9.93 o 
   5   2   4      538.95      516.40     18.20 o 
   6   2   4      443.43      474.72     19.61 o 
   7   2   4       98.62      106.24     11.84 o 
   8   2   4      111.08      133.81     19.29 o 
   9   2   4       48.32       36.40     12.08 o 
  10   2   4        2.90       26.74     12.58 o 
  11   2   4       71.78       80.08     19.49 o 
  12   2   4       49.33       62.87     17.66 o 
  13   2   4       22.63       25.50     15.20 o 
 -12   3   4       44.12       43.74     15.29 o 
 -11   3   4        6.69        0.35      7.45 o 
 -10   3   4      254.63      288.10     33.06 o 
  -9   3   4       37.34       27.21     14.10 o 
  -8   3   4        1.83        3.88      3.90 o 
  -7   3   4       84.24       67.61     12.01 o 
  -6   3   4      107.45       89.19      6.89 o 
  -5   3   4      583.96      544.52     15.70 o 
  -4   3   4     1926.63     1946.83     24.76 o 
  -3   3   4      345.05      352.62     13.20 o 
  -2   3   4     1472.63     1605.94     20.19 o 
  -1   3   4        0.75        3.29      1.73 o 
   0   3   4     1360.39     1357.43     18.73 o 
   1   3   4      820.65      746.87     16.00 o 
   2   3   4       11.11       10.30      2.89 o 
   3   3   4     1485.05     1445.84     26.09 o 
   4   3   4      166.76      159.52      8.70 o 
   5   3   4        7.76       12.38      4.81 o 
   6   3   4      174.46      152.28     10.99 o 
   7   3   4      157.46      149.92     14.41 o 
   8   3   4       79.33      107.71     18.17 o 
   9   3   4      275.88      285.46     30.59 o 
  10   3   4        6.30       14.06     11.00 o 
  11   3   4       30.90       12.13     10.90 o 
  12   3   4       60.56       17.19     11.57 o 
  13   3   4      102.45       96.50     24.19 o 
 -12   4   4       20.40       -0.05     10.99 o 
 -11   4   4        0.02        3.79      8.12 o 
 -10   4   4       86.92       87.19     19.23 o 
  -9   4   4      190.42      173.13     24.75 o 
  -8   4   4        1.12        3.18      1.94 o 
  -7   4   4      119.02      100.00     12.29 o 
  -6   4   4      144.98      136.51      8.05 o 
  -5   4   4       10.65       16.89      3.32 o 
  -4   4   4      675.57      688.95     24.19 o 
  -3   4   4      854.24      963.92     16.64 o 
  -2   4   4      749.22      739.04     14.74 o 
  -1   4   4      738.57      807.75     15.63 o 
   0   4   4      543.25      581.87     13.66 o 
   1   4   4      873.19      864.97     17.17 o 
   2   4   4       59.63       60.62      5.62 o 
   3   4   4       78.63       64.38      6.26 o 
   4   4   4      123.53      128.11     13.49 o 
   5   4   4     1412.16     1366.81     38.32 o 
   6   4   4      103.29       93.99     11.34 o 
   7   4   4        0.05        2.04      6.75 o 
   8   4   4      108.02       70.07     15.25 o 
   9   4   4       42.94       36.20     12.10 o 
  10   4   4      135.24      143.43     23.46 o 
  11   4   4      148.91      156.48     25.54 o 
  12   4   4      101.75       63.00     17.89 o 
 -11   5   4        5.46        3.32      9.33 o 
 -10   5   4      214.11      237.44     32.01 o 
  -9   5   4      250.33      233.24     29.29 o 
  -8   5   4       70.43       84.47     17.46 o 
  -7   5   4        1.06       -6.30      7.95 o 
  -6   5   4       18.21       11.93      5.41 o 
  -5   5   4      703.52      681.31     18.73 o 
  -4   5   4        4.99        0.77      2.85 o 
  -3   5   4        8.07        6.24      2.48 o 
  -2   5   4     4073.80     4160.99     47.14 o 
  -1   5   4      180.34      182.00      8.33 o 
   0   5   4       76.69       65.75      5.30 o 
   1   5   4       32.33       51.20      4.99 o 
   2   5   4       16.23       14.57      4.29 o 
   3   5   4       24.80        3.69      6.40 o 
   4   5   4      293.37      262.75     16.99 o 
   5   5   4     1177.02     1182.25     37.31 o 
   6   5   4       18.74       17.59      7.94 o 
   7   5   4       36.54       36.33     11.45 o 
   8   5   4      262.74      253.00     27.92 o 
   9   5   4       77.20       51.67     15.31 o 
  10   5   4       82.82       59.35     16.54 o 
  11   5   4        4.05        5.10      8.34 o 
  12   5   4       51.38       32.84     14.23 o 
 -11   6   4       91.19       91.73     22.65 o 
 -10   6   4       20.64       40.22     15.28 o 
  -9   6   4       16.36       10.23      6.77 o 
  -8   6   4        1.97        7.19      6.52 o 
  -7   6   4      129.33      141.56     21.51 o 
  -6   6   4      146.15      122.08     19.28 o 
  -5   6   4      476.39      471.34     34.68 o 
  -4   6   4       26.85       22.61      3.91 o 
  -3   6   4      195.94      193.88     10.63 o 
  -2   6   4      613.70      580.73     23.66 o 
  -1   6   4      147.01      164.02     11.90 o 
   0   6   4        0.49        6.79      3.75 o 
   1   6   4      169.95      187.00     10.85 o 
   2   6   4      283.47      281.47     17.14 o 
   3   6   4       25.15       18.05      5.71 o 
   4   6   4       15.20        7.08      8.61 o 
   5   6   4        9.83       34.15     10.01 o 
   6   6   4      685.23      698.11     42.30 o 
   7   6   4      161.54      155.24     22.02 o 
   8   6   4      616.83      515.56     40.75 o 
   9   6   4        0.77       -5.17      9.42 o 
  10   6   4      116.01      123.02     22.55 o 
  11   6   4        2.05       -4.43     11.17 o 
  12   6   4      106.65       84.86     21.70 o 
 -10   7   4        3.42       24.34     14.85 o 
  -9   7   4        7.00        4.98      7.67 o 
  -8   7   4       57.85       62.92     16.80 o 
  -7   7   4       44.36       57.76     15.30 o 
  -6   7   4        6.30       13.41      7.71 o 
  -5   7   4        4.21       -2.26      7.51 o 
  -4   7   4      112.96      107.55      8.24 o 
  -3   7   4      817.98      760.55     35.17 o 
  -2   7   4        8.01       34.94     24.16 o 
  -1   7   4       53.50       72.90      9.13 o 
   0   7   4      276.10      275.41     39.22 o 
   1   7   4      871.92      899.67     31.20 o 
   2   7   4      197.32      207.51     15.95 o 
   3   7   4      117.12      118.79     15.52 o 
   4   7   4        5.71        0.75      6.57 o 
   5   7   4       26.38       20.31      8.38 o 
   6   7   4      347.14      320.59     30.09 o 
   7   7   4      147.27      136.05     20.81 o 
   8   7   4       25.35        7.53      6.60 o 
   9   7   4       10.05        6.64      8.83 o 
  10   7   4       47.46       53.63     16.45 o 
  11   7   4        1.39       15.42     12.38 o 
  12   7   4       15.87       23.38     12.36 o 
 -10   8   4       22.11       41.76     15.28 o 
  -9   8   4       22.61       -5.22      9.07 o 
  -8   8   4        5.34       11.25      8.47 o 
  -7   8   4       21.17       26.70     11.54 o 
  -6   8   4      171.54      192.74     26.08 o 
  -5   8   4       71.82       71.79     16.39 o 
  -4   8   4        7.96       19.94     14.09 o 
  -3   8   4     1453.56     1379.06     35.73 o 
  -2   8   4      168.47      170.61     13.75 o 
  -1   8   4      383.25      362.91     20.67 o 
   0   8   4      151.30      142.93     13.49 o 
   1   8   4       81.18       85.33     10.97 o 
   2   8   4       24.93       24.50      9.93 o 
   3   8   4        1.42        4.99      6.42 o 
   4   8   4      377.91      412.65     33.87 o 
   5   8   4        0.86        3.04      7.41 o 
   6   8   4       10.11       14.76     10.08 o 
   7   8   4       72.14       53.51     13.74 o 
   8   8   4       19.60       39.24     13.96 o 
   9   8   4       87.65       75.50     18.59 o 
  10   8   4      148.67      166.74     27.44 o 
  11   8   4       21.49       25.78     14.67 o 
  -9   9   4       89.88      108.92     24.14 o 
  -8   9   4       31.49       36.45     14.98 o 
  -7   9   4      159.58      155.59     25.90 o 
  -6   9   4       79.92       80.10     18.61 o 
  -5   9   4      129.56      117.93     21.08 o 
  -4   9   4       13.17       11.20      3.79 o 
  -3   9   4      585.30      632.82     26.22 o 
  -2   9   4      253.01      242.41     17.68 o 
  -1   9   4     1683.49     1702.89     47.10 o 
   0   9   4        2.93        4.72      5.25 o 
   1   9   4        3.71        0.32      5.77 o 
   2   9   4      305.13      282.81     29.43 o 
   3   9   4        0.44       -1.61      7.93 o 
   4   9   4       63.79       76.88     16.31 o 
   5   9   4     1016.36      969.86     55.91 o 
   6   9   4       86.13       65.37     17.07 o 
   7   9   4       90.29       83.15     18.44 o 
   8   9   4       65.07      100.23     23.21 o 
   9   9   4        7.65      -11.92     11.92 o 
  10   9   4       15.54       25.92     12.66 o 
  11   9   4        2.13        6.16      9.30 o 
  -8  10   4        7.16       22.32     11.79 o 
  -7  10   4       14.58       -1.69      8.95 o 
  -6  10   4        2.80       -8.52     10.34 o 
  -5  10   4      142.95      108.70     21.03 o 
  -4  10   4      198.72      199.08     27.46 o 
  -3  10   4      271.04      253.68     29.82 o 
  -2  10   4      142.68      152.81     15.11 o 
  -1  10   4      458.15      416.59     25.07 o 
   0  10   4        0.02       -1.04      6.78 o 
   1  10   4        4.64       -1.55      7.49 o 
   2  10   4      124.64      126.36     20.90 o 
   3  10   4      440.41      455.03     39.58 o 
   4  10   4       14.08       11.81      9.88 o 
   5  10   4      208.07      163.54     25.24 o 
   6  10   4       10.66       13.12     11.58 o 
   7  10   4      110.77       94.41     21.03 o 
   8  10   4       48.82       33.90     14.18 o 
   9  10   4        4.27       15.39     10.11 o 
  10  10   4       14.34       13.91     11.31 o 
  -7  11   4       89.90      104.38     23.80 o 
  -6  11   4       27.89       46.35     15.68 o 
  -5  11   4      129.83      153.78     26.18 o 
  -4  11   4        3.62       -0.46      8.68 o 
  -3  11   4       18.58        7.35      7.36 o 
  -2  11   4      186.50      180.06     26.59 o 
  -1  11   4      304.01      327.06     34.62 o 
   0  11   4       75.92       83.96     17.78 o 
   1  11   4      765.27      751.79     36.69 o 
   2  11   4        2.57        1.73      7.81 o 
   3  11   4       45.37       32.25     13.06 o 
   4  11   4       61.37       56.23     16.63 o 
   5  11   4        1.78        2.09      7.91 o 
   6  11   4       99.41      115.03     22.99 o 
   7  11   4      275.64      262.73     34.97 o 
   8  11   4       15.71       -6.71     12.67 o 
   9  11   4       35.46       11.11      9.91 o 
  -6  12   4       14.97       21.50     14.41 o 
  -5  12   4       36.66       26.30     11.68 o 
  -4  12   4        7.45        4.60      7.83 o 
  -3  12   4        0.69      -10.74     11.21 o 
  -2  12   4      111.40       87.93     20.18 o 
  -1  12   4        6.24        3.42      6.65 o 
   0  12   4      150.55      149.39     24.68 o 
   1  12   4       20.63       28.98      9.22 o 
   2  12   4       34.97       44.36     15.07 o 
   3  12   4        9.01       14.01     10.51 o 
   4  12   4       61.60       47.59     16.04 o 
   5  12   4       17.38       10.28      8.82 o 
   6  12   4       12.57       14.79     12.22 o 
   7  12   4       26.35       17.35     13.13 o 
   8  12   4        0.00       -8.50     10.28 o 
  -4  13   4        0.29        1.93      8.33 o 
  -3  13   4       75.85       80.55     20.55 o 
  -2  13   4      241.49      261.39     35.44 o 
  -1  13   4        4.32       26.40     14.00 o 
   0  13   4        0.06       20.12     12.70 o 
   1  13   4        0.69       -6.98      9.44 o 
   2  13   4       35.76       32.39     15.07 o 
   3  13   4        6.76       12.34     12.67 o 
   4  13   4       17.46       39.22     16.20 o 
   5  13   4       24.33        9.04      8.64 o 
   6  13   4      240.78      256.62     37.11 o 
   7  13   4        2.00       30.80     14.53 o 
  -2  14   4       19.72       22.62     13.23 o 
  -1  14   4       47.51       47.42     18.94 o 
   0  14   4       59.14       85.48     26.12 o 
   1  14   4        3.52       -1.97     12.22 o 
   2  14   4       44.75       64.80     20.64 o 
   3  14   4       43.60       68.10     20.89 o 
   4  14   4        7.59        0.82      9.38 o 
   5  14   4        3.49       -2.12     11.16 o 
  -2 -11   5        0.89        1.37      7.48 o 
  -1 -11   5        1.08      -11.40     11.40 o 
   0 -11   5      111.60      154.17     17.91 o 
   1 -11   5       58.13       49.39     17.23 o 
  -5 -10   5        4.49      -11.42     11.42 o 
  -4 -10   5        9.10       11.01      9.15 o 
  -3 -10   5       84.34      106.30     22.05 o 
  -2 -10   5        3.33      -10.99     10.99 o 
  -1 -10   5        6.04        4.12      8.53 o 
   0 -10   5      136.61      125.97     20.24 o 
   1 -10   5       13.84        3.74      5.22 o 
   2 -10   5       21.35       28.70      7.60 o 
   3 -10   5       10.30        1.09      6.10 o 
   4 -10   5        1.07       14.99      9.13 o 
  -7  -9   5       21.80       13.26     10.37 o 
  -6  -9   5        8.61        2.70      6.80 o 
  -5  -9   5      197.84      172.30     25.45 o 
  -4  -9   5       34.55       41.94     14.03 o 
  -3  -9   5       19.20       29.43     11.62 o 
  -2  -9   5      173.75      149.27     23.86 o 
  -1  -9   5      313.26      332.01     29.50 o 
   0  -9   5       23.29       23.82      8.97 o 
   1  -9   5       39.32       33.32     11.79 o 
   2  -9   5       70.34       83.45     12.10 o 
   3  -9   5       36.83       37.38      8.24 o 
   4  -9   5       21.92       44.85     14.14 o 
   5  -9   5       19.98       50.23     16.27 o 
   6  -9   5       24.24       12.03      8.45 o 
  -8  -8   5       67.44       84.36     19.12 o 
  -7  -8   5        0.25        0.46      6.86 o 
  -6  -8   5        3.94       -2.03      8.06 o 
  -5  -8   5      122.72      140.14     21.72 o 
  -4  -8   5      208.40      244.97     28.32 o 
  -3  -8   5        4.10        8.85      8.34 o 
  -2  -8   5        1.22       -0.70      6.06 o 
  -1  -8   5      273.53      345.23     27.96 o 
   0  -8   5       35.45       28.96      9.57 o 
   1  -8   5       24.22       26.18      6.72 o 
   2  -8   5       58.78       52.62      9.17 o 
   3  -8   5       11.22       21.26      6.98 o 
   4  -8   5       18.01       18.55      5.97 o 
   5  -8   5        5.74       -0.59      7.39 o 
   6  -8   5        9.60       17.71     10.33 o 
   7  -8   5       57.24       88.74     20.54 o 
  -9  -7   5       20.56       21.67      9.86 o 
  -8  -7   5       35.68       34.40     11.89 o 
  -7  -7   5       11.79        8.38      8.17 o 
  -6  -7   5       45.42       53.66     13.55 o 
  -5  -7   5      155.85      177.78     22.76 o 
  -4  -7   5       12.96       21.52     10.60 o 
  -3  -7   5      118.72      114.03     18.00 o 
  -2  -7   5     1114.28     1118.51     37.12 o 
  -1  -7   5      297.31      306.82     17.64 o 
   0  -7   5        0.01        6.45      3.77 o 
   1  -7   5      562.96      547.15     26.50 o 
   2  -7   5      308.84      277.30     23.98 o 
   3  -7   5       85.59       69.07     10.02 o 
   4  -7   5        3.63        6.50      4.67 o 
   5  -7   5      107.93       75.20     16.50 o 
   6  -7   5       18.64       28.44     12.10 o 
   7  -7   5      173.02      184.43     28.02 o 
   8  -7   5       10.01        1.46      7.63 o 
 -10  -6   5        1.89        2.97      7.35 o 
  -9  -6   5      117.34      122.19     20.70 o 
  -8  -6   5        4.41       16.74      5.83 o 
  -7  -6   5        0.04        1.86      5.05 o 
  -6  -6   5       50.04       63.62     13.88 o 
  -5  -6   5       68.78       86.26      9.85 o 
  -4  -6   5       82.66       74.38      8.74 o 
  -3  -6   5     1493.37     1450.36     36.70 o 
  -2  -6   5      215.76      212.16     16.88 o 
  -1  -6   5      550.35      543.26     21.23 o 
   0  -6   5      313.46      309.84     17.05 o 
   1  -6   5      235.66      231.68     12.98 o 
   2  -6   5       17.03       21.59      9.40 o 
   3  -6   5       47.82       33.47      7.06 o 
   4  -6   5       16.66       -1.13      6.47 o 
   5  -6   5       41.83       20.55      7.72 o 
   6  -6   5        5.37       12.31      8.99 o 
   7  -6   5       63.45       69.10     17.33 o 
   8  -6   5        1.57       17.34     10.87 o 
   9  -6   5      345.81      423.47     45.61 o 
 -10  -5   5       10.20        7.10      8.13 o 
  -9  -5   5      341.66      424.31     36.56 o 
  -8  -5   5      139.33      196.72     24.04 o 
  -7  -5   5        2.00       -0.29      5.85 o 
  -6  -5   5      308.44      300.30     25.55 o 
  -5  -5   5        0.05        0.38      3.62 o 
  -4  -5   5       66.44       62.66      7.74 o 
  -3  -5   5       35.54       36.67      5.75 o 
  -2  -5   5      492.85      498.94     19.51 o 
  -1  -5   5      505.28      494.17     18.23 o 
   0  -5   5      539.04      517.84     19.63 o 
   1  -5   5       71.68       72.96      8.79 o 
   2  -5   5      253.06      242.23     15.39 o 
   3  -5   5       79.79       84.58     14.07 o 
   4  -5   5       17.71       26.79     10.80 o 
   5  -5   5      277.90      238.14     26.28 o 
   6  -5   5      394.16      252.14    112.43 o 
   7  -5   5       10.26        5.08      3.78 o 
   8  -5   5      292.46      337.56     37.24 o 
   9  -5   5        0.28        5.19      8.66 o 
  10  -5   5       10.73       23.65     13.90 o 
 -11  -4   5        0.03        0.67      6.51 o 
 -10  -4   5        6.82       11.61      8.59 o 
  -9  -4   5        0.08       -0.33      5.43 o 
  -8  -4   5      194.79      174.89     22.19 o 
  -7  -4   5       39.71       61.91     13.01 o 
  -6  -4   5       22.41       25.99      6.93 o 
  -5  -4   5      253.65      255.25     14.16 o 
  -4  -4   5      174.61      202.26     11.78 o 
  -3  -4   5        7.96        8.06      3.18 o 
  -2  -4   5        9.85        9.77      3.29 o 
  -1  -4   5     1590.64     1500.14     27.54 o 
   0  -4   5      996.99      959.76     46.94 o 
   1  -4   5      446.81      468.60     18.06 o 
   2  -4   5      196.66      192.95     17.84 o 
   3  -4   5       21.12       30.93      8.83 o 
   4  -4   5       10.69       14.60      7.70 o 
   5  -4   5      212.83      103.82    110.27 o 
   6  -4   5        6.00        3.69      4.97 o 
   7  -4   5       15.35       11.95     11.17 o 
   8  -4   5       51.91       56.52     15.26 o 
   9  -4   5      336.25      379.84     40.45 o 
  10  -4   5       90.21       99.55     22.28 o 
 -11  -3   5        1.94       -6.06      6.06 o 
 -10  -3   5      105.19       97.01     18.50 o 
  -9  -3   5        1.92        7.46      7.98 o 
  -8  -3   5        1.51       -2.34      5.58 o 
  -7  -3   5       66.91       61.66      8.73 o 
  -6  -3   5      247.37      259.41     17.63 o 
  -5  -3   5      489.28      555.03     19.23 o 
  -4  -3   5      133.95      137.44      9.70 o 
  -3  -3   5      135.14      134.28      7.91 o 
  -2  -3   5       44.34       42.96      4.48 o 
  -1  -3   5     1161.97     1142.33     25.59 o 
   0  -3   5       38.88       44.65      4.68 o 
   1  -3   5      497.42      510.62     24.08 o 
   2  -3   5        0.04        7.61      5.14 o 
   3  -3   5      414.10      159.24    195.89 o 
   4  -3   5        0.10       -1.08      2.35 o 
   5  -3   5      211.19       53.21    103.78 o 
   6  -3   5        5.08        0.17      2.56 o 
   7  -3   5      332.61      160.00    120.26 o 
   8  -3   5      316.75      187.46    106.36 o 
   9  -3   5        0.70       -2.57      6.26 o 
  10  -3   5      150.41      155.58     27.03 o 
  11  -3   5        0.31       21.10     12.61 o 
 -12  -2   5       23.52       -1.95     12.42 o 
 -11  -2   5      218.36      246.80     20.90 o 
 -10  -2   5       95.84      113.71     21.76 o 
  -9  -2   5       10.40        9.28      4.31 o 
  -8  -2   5       17.06       10.53      6.58 o 
  -7  -2   5       55.96       67.55      8.91 o 
  -6  -2   5       36.79       30.52      5.89 o 
  -5  -2   5      250.92      249.04     19.43 o 
  -4  -2   5      462.42      456.97     22.77 o 
  -3  -2   5       26.87       30.84      3.47 o 
  -2  -2   5      291.99      276.25     27.91 o 
  -1  -2   5      196.59      161.18      8.14 o 
   0  -2   5       36.65       35.87     26.12 o 
   1  -2   5     1403.59      960.51    664.68 o 
   2  -2   5      440.39      414.20     13.76 o 
   3  -2   5       80.79       40.53     19.28 o 
   4  -2   5        0.06       -0.43      2.54 o 
   5  -2   5       60.13       62.14      6.48 o 
   6  -2   5       17.47        1.88      3.29 o 
   7  -2   5      190.70      199.21     23.21 o 
   8  -2   5        4.85        8.20      3.24 o 
   9  -2   5      190.40      195.08     28.05 o 
  10  -2   5        1.08       10.16     10.52 o 
  11  -2   5        6.70       18.34     13.37 o 
 -12  -1   5       67.10       47.81     14.97 o 
 -11  -1   5       43.90       49.36     14.57 o 
 -10  -1   5      312.04      322.72     22.25 o 
  -9  -1   5      101.93       90.79     11.28 o 
  -8  -1   5       37.75       35.98      6.96 o 
  -7  -1   5       89.16       80.18      7.48 o 
  -6  -1   5       19.73       12.77      5.27 o 
  -5  -1   5      208.78      210.82     11.87 o 
  -4  -1   5       79.45       81.80      6.66 o 
  -3  -1   5      227.19      224.28     12.58 o 
  -2  -1   5     2224.73     2326.30     34.22 o 
  -1  -1   5     1290.02     1308.22     25.21 o 
   0  -1   5      338.02      418.87     12.79 o 
   1  -1   5      262.30      304.72      9.71 o 
   2  -1   5       91.80       92.95      5.59 o 
   3  -1   5      197.05      186.43      8.62 o 
   4  -1   5       13.57       12.63      4.36 o 
   5  -1   5       32.44       30.23      4.84 o 
   6  -1   5       64.40       30.88     18.95 o 
   7  -1   5      335.38      334.06     19.13 o 
   8  -1   5        4.90       11.11      4.47 o 
   9  -1   5       56.44       88.34     19.48 o 
  10  -1   5       36.18       64.00     18.44 o 
  11  -1   5       74.46      104.11     23.91 o 
  12  -1   5       52.14       42.42     16.44 o 
 -12   0   5       23.91       39.39     14.52 o 
 -11   0   5       33.36       31.52     11.82 o 
 -10   0   5        0.34       -4.77      7.97 o 
  -9   0   5       42.69       41.81     11.22 o 
  -8   0   5      541.81      541.71     28.48 o 
  -7   0   5       50.40       50.84      6.20 o 
  -6   0   5       58.40       59.12      6.13 o 
  -5   0   5       41.42       51.11      4.83 o 
  -4   0   5       62.74       71.63      4.79 o 
  -3   0   5      111.70      115.07      4.47 o 
  -2   0   5      161.83      156.02      7.14 o 
   0   0   5     3358.28     3298.64     26.33 o 
   1   0   5      170.90      128.33      7.61 o 
   2   0   5       17.96        4.18      2.37 o 
   3   0   5      156.17      123.12      7.99 o 
   4   0   5      191.90      136.31     19.28 o 
   5   0   5       30.80       47.06      5.95 o 
   6   0   5      943.48      958.35     31.20 o 
   7   0   5      225.76      232.44     21.66 o 
   8   0   5      167.67      122.45     16.09 o 
  10   0   5       73.75      112.12     22.17 o 
  11   0   5        2.93       -1.29      7.25 o 
  12   0   5        0.13       10.69     10.40 o 
 -12   1   5        7.02       16.22     10.49 o 
 -11   1   5        1.06       23.57     11.17 o 
 -10   1   5        7.20        8.87     10.94 o 
  -9   1   5       17.02       12.96      5.33 o 
  -8   1   5       63.37       69.84     12.45 o 
  -7   1   5      443.76      416.24     16.69 o 
  -6   1   5      143.72      148.83      9.37 o 
  -5   1   5      202.55      198.55      9.77 o 
  -4   1   5      390.74      403.63     12.25 o 
  -3   1   5        5.38        2.96      1.55 o 
  -2   1   5      315.42      340.21     20.71 o 
  -1   1   5      376.83      354.72     12.36 o 
   0   1   5     3555.47     3423.95     33.05 o 
   1   1   5      389.45      400.66      9.76 o 
   2   1   5      175.41      156.05      7.49 o 
   3   1   5       44.27       56.27      4.71 o 
   4   1   5      367.31      404.38     13.09 o 
   5   1   5      547.66      581.69     23.68 o 
   6   1   5        7.74       12.05      5.12 o 
   7   1   5       48.83       56.29      9.21 o 
   8   1   5      424.21      424.05     23.91 o 
   9   1   5       11.94        1.70      6.37 o 
  10   1   5       10.60       22.78     12.59 o 
  12   1   5       16.10       -5.50      9.34 o 
 -12   2   5      136.67      142.22     25.55 o 
 -11   2   5       58.46       75.81     18.43 o 
 -10   2   5      127.87      177.70     14.94 o 
  -9   2   5        8.37        3.29      5.19 o 
  -8   2   5      204.41      213.78     15.14 o 
  -7   2   5       11.31        8.30      3.44 o 
  -6   2   5        1.77        2.73      3.09 o 
  -5   2   5      217.03      234.44     10.73 o 
  -4   2   5       34.90       38.02      4.11 o 
  -3   2   5       29.39       33.93      2.99 o 
  -2   2   5       42.33       42.43      2.76 o 
  -1   2   5      342.64      374.44      8.95 o 
   0   2   5      764.90      820.97     13.30 o 
   1   2   5     2448.20     2460.33     29.35 o 
   2   2   5     1298.53     1329.50     21.91 o 
   3   2   5      499.42      432.20     12.66 o 
   4   2   5        3.90        4.79      2.25 o 
   5   2   5      323.34      328.32     18.18 o 
   6   2   5       11.02       10.51      4.30 o 
   7   2   5       79.03       95.18     11.57 o 
   8   2   5      181.04      143.59     21.14 o 
   9   2   5       19.15       19.62     10.55 o 
  10   2   5       15.53       24.94     12.76 o 
  11   2   5        6.67       16.33     11.38 o 
  12   2   5        5.56       -4.12      7.46 o 
 -12   3   5        2.50       -3.83      8.21 o 
 -11   3   5        7.52       10.67      9.85 o 
 -10   3   5        4.17       -3.10      8.90 o 
  -9   3   5       42.81       40.02     10.10 o 
  -8   3   5        0.21       -3.72      3.72 o 
  -7   3   5       55.94       43.57      6.70 o 
  -6   3   5        9.56       10.28      4.05 o 
  -5   3   5      212.62      218.73     10.59 o 
  -4   3   5      977.31      983.75     18.18 o 
  -3   3   5      401.51      396.39     12.74 o 
  -2   3   5     1551.35     1657.01     21.64 o 
  -1   3   5     1728.00     1865.59     23.80 o 
   0   3   5     3272.06     3242.50     29.10 o 
   1   3   5       24.96       16.24      2.32 o 
   2   3   5      157.08      193.30      9.05 o 
   3   3   5      268.35      254.57     17.53 o 
   4   3   5      261.41      264.39     12.51 o 
   5   3   5      823.49      881.57     30.14 o 
   6   3   5        5.79       12.49      5.41 o 
   7   3   5        4.77        0.12      6.53 o 
   8   3   5        4.77        3.45      7.03 o 
   9   3   5      141.69      141.96     22.39 o 
  10   3   5       50.64       52.45     15.44 o 
  11   3   5        5.87        7.01      7.65 o 
  12   3   5       29.85       44.35     17.31 o 
 -11   4   5        5.71        2.90      8.84 o 
 -10   4   5      213.89      265.97     32.10 o 
  -9   4   5       23.88       29.79     11.69 o 
  -8   4   5       90.18       90.67      8.73 o 
  -7   4   5      232.20      248.07     14.13 o 
  -6   4   5       24.88       22.37      4.35 o 
  -5   4   5      105.43       99.19      7.29 o 
  -4   4   5        0.57        2.50      2.48 o 
  -3   4   5        4.56        4.17      1.78 o 
  -2   4   5       20.70       19.35      2.83 o 
  -1   4   5      570.81      652.68     14.71 o 
   0   4   5       31.59       58.09      4.13 o 
   1   4   5      293.55      317.46     10.78 o 
   2   4   5       37.18       52.53      4.60 o 
   3   4   5       11.92       11.67      5.58 o 
   4   4   5      268.37      250.42     15.82 o 
   5   4   5      235.53      217.27     18.83 o 
   6   4   5      371.93      350.87     28.68 o 
   7   4   5       40.57       45.10     11.86 o 
   8   4   5      554.50      607.65     42.49 o 
   9   4   5        2.86       -3.63      6.75 o 
  10   4   5       44.16       49.74     15.03 o 
  11   4   5      110.72      108.54     23.14 o 
  12   4   5        5.41        4.56     10.13 o 
 -11   5   5      262.46      303.47     37.01 o 
 -10   5   5       21.98       20.74     11.58 o 
  -9   5   5       11.54       14.95      8.90 o 
  -8   5   5       41.25       26.31     11.09 o 
  -7   5   5        9.13        3.31      2.96 o 
  -6   5   5        9.80        4.47      5.31 o 
  -5   5   5       15.87       10.67      4.04 o 
  -4   5   5      175.77      207.05     12.80 o 
  -3   5   5       51.89       45.47      4.39 o 
  -2   5   5      620.92      587.68     16.92 o 
  -1   5   5      667.29      709.80     16.64 o 
   0   5   5     2529.66     2666.57     32.69 o 
   1   5   5       90.90       72.24      7.00 o 
   2   5   5       48.42       58.96     17.91 o 
   3   5   5      260.68      217.14     14.91 o 
   4   5   5       29.89       17.73      7.08 o 
   5   5   5        5.71       11.88      4.06 o 
   6   5   5        1.67        0.81      6.16 o 
   7   5   5      566.27      602.04     40.99 o 
   8   5   5      136.34      177.73     23.62 o 
   9   5   5       17.93       22.21      8.45 o 
  10   5   5       77.32       71.49     17.52 o 
  11   5   5       10.56        2.52      7.75 o 
  12   5   5        0.44       22.40     12.54 o 
 -11   6   5        2.75        3.07      8.32 o 
 -10   6   5       26.68       28.72     13.90 o 
  -9   6   5      213.24      248.22     31.04 o 
  -8   6   5        3.26       -3.08      6.73 o 
  -7   6   5      109.57       94.63     18.00 o 
  -6   6   5      223.07      182.36     10.87 o 
  -5   6   5      236.61      267.73     23.48 o 
  -4   6   5      138.06      169.45      8.86 o 
  -3   6   5      960.41      977.92     22.03 o 
  -2   6   5        2.44       10.45      4.63 o 
  -1   6   5      174.94      163.55     13.81 o 
   0   6   5        0.14       -0.24      3.26 o 
   1   6   5      463.86      465.60     25.59 o 
   2   6   5        9.69        5.32      4.59 o 
   3   6   5        7.20        6.71      4.24 o 
   4   6   5      230.83      236.04     15.45 o 
   5   6   5       59.94       46.91     11.99 o 
   6   6   5       98.78       81.71     17.11 o 
   7   6   5       14.51       21.01     10.78 o 
   8   6   5      182.94      176.14     24.42 o 
   9   6   5      217.39      200.05     27.12 o 
  10   6   5      179.47      127.10     23.58 o 
  11   6   5        5.07       32.01     13.90 o 
  12   6   5       29.93       14.55     11.51 o 
 -10   7   5       58.59       63.76     18.70 o 
  -9   7   5        0.87       -6.71      8.12 o 
  -8   7   5       39.90       35.23     12.64 o 
  -7   7   5      223.84      250.01     29.51 o 
  -6   7   5       10.88       21.78     10.99 o 
  -5   7   5      246.41      251.35     26.95 o 
  -4   7   5       49.30       60.82      7.05 o 
  -3   7   5      166.65      178.69     13.62 o 
  -2   7   5      264.81      289.71     16.60 o 
  -1   7   5      922.52      930.89     33.63 o 
   0   7   5       10.07       10.58      3.84 o 
   1   7   5      620.12      632.67     18.44 o 
   2   7   5      604.49      611.34     27.04 o 
   3   7   5      169.32      161.83     19.85 o 
   4   7   5        0.48        0.61      6.41 o 
   5   7   5      344.54      311.80     28.78 o 
   6   7   5      203.76      244.99     26.77 o 
   7   7   5       45.10       53.57     14.54 o 
   8   7   5       15.97       17.79      9.37 o 
   9   7   5        6.25        6.01      6.94 o 
  10   7   5      222.82      272.35     33.79 o 
  11   7   5        1.49        1.62      7.56 o 
  12   7   5       22.97        2.26     11.79 o 
 -10   8   5      105.59      119.68     25.44 o 
  -9   8   5        1.29       -3.02     10.44 o 
  -8   8   5       16.66        6.53      7.71 o 
  -7   8   5       77.23       81.45     18.82 o 
  -6   8   5      567.65      511.16     41.55 o 
  -5   8   5       88.16       92.53     17.25 o 
  -4   8   5      362.00      360.93     17.13 o 
  -3   8   5       29.76       33.93     10.35 o 
  -2   8   5      576.83      572.47     24.87 o 
  -1   8   5      110.63      107.75     11.82 o 
   0   8   5       75.16       84.78     15.54 o 
   1   8   5      120.57      120.23     10.24 o 
   2   8   5       78.76       92.78     15.96 o 
   3   8   5      314.80      354.18     30.45 o 
   4   8   5        1.74       -1.76      6.98 o 
   5   8   5      205.57      229.11     25.99 o 
   6   8   5       13.58       21.03      9.56 o 
   7   8   5        4.50       -2.39      8.92 o 
   8   8   5       18.67       12.34      9.07 o 
   9   8   5       48.60       45.75     15.34 o 
  10   8   5        0.45      -10.41     11.56 o 
  11   8   5       70.73       65.01     20.78 o 
  -9   9   5        0.06      -10.97     10.97 o 
  -8   9   5       33.63       25.03     13.60 o 
  -7   9   5      136.07      154.79     26.08 o 
  -6   9   5        4.72       -6.06     11.55 o 
  -5   9   5       89.10       82.83     17.55 o 
  -4   9   5        0.04        2.66      3.67 o 
  -3   9   5       53.45       47.75      9.49 o 
  -2   9   5       88.28       89.30     11.14 o 
  -1   9   5      133.02      159.87     14.93 o 
   0   9   5       31.82       32.72      7.78 o 
   1   9   5      234.26      224.07     17.90 o 
   2   9   5      123.79      132.12     20.30 o 
   3   9   5       24.30       30.37     11.45 o 
   4   9   5      134.95      121.97     20.44 o 
   5   9   5      121.03      153.21     23.10 o 
   6   9   5       50.88       45.48     13.87 o 
   7   9   5      298.07      298.29     32.99 o 
   8   9   5        9.50       34.97     14.37 o 
   9   9   5       88.36       48.19     16.85 o 
  10   9   5        4.27       16.50     10.49 o 
  11   9   5        7.46       11.41     12.43 o 
  -8  10   5       35.64       37.99     16.54 o 
  -7  10   5       53.17       61.41     17.91 o 
  -6  10   5        7.60       12.15     10.80 o 
  -5  10   5      171.91      168.13     26.03 o 
  -4  10   5        0.08       -5.96      7.62 o 
  -3  10   5        1.55        4.51      7.05 o 
  -2  10   5      418.93      447.99     24.94 o 
  -1  10   5        0.08        4.04     11.63 o 
   0  10   5      244.09      224.40     26.30 o 
   1  10   5      198.61      161.59     23.64 o 
   2  10   5        0.64      -10.03     10.03 o 
   3  10   5       24.24       30.37     12.10 o 
   4  10   5       13.56       15.10     10.07 o 
   5  10   5       41.02       55.76     15.40 o 
   6  10   5      131.48      124.93     22.17 o 
   7  10   5       14.28        4.46     10.72 o 
   8  10   5       31.18       39.16     14.66 o 
   9  10   5       45.93       34.02     15.67 o 
  10  10   5        5.64       12.24      8.41 o 
  -7  11   5       28.89       24.34     12.36 o 
  -6  11   5       16.07       29.56     13.93 o 
  -5  11   5      272.38      284.32     35.29 o 
  -4  11   5        8.40       -5.38      8.49 o 
  -3  11   5        9.08        7.23      8.17 o 
  -2  11   5      355.48      361.84     37.14 o 
  -1  11   5        4.77       13.86      9.78 o 
   0  11   5       19.82        8.56      6.30 o 
   1  11   5       15.19       10.57      6.79 o 
   2  11   5      167.47      211.26     28.34 o 
   3  11   5      160.39      214.13     29.17 o 
   4  11   5       25.31       16.74     10.89 o 
   5  11   5        3.83       12.33      9.90 o 
   6  11   5      254.70      291.54     35.89 o 
   7  11   5        2.51        1.52      7.46 o 
   8  11   5        4.70      -11.25     11.25 o 
   9  11   5       31.51       44.10     16.38 o 
  -6  12   5       15.23        4.00      9.43 o 
  -5  12   5      129.04      163.05     28.68 o 
  -4  12   5      140.45      153.86     27.54 o 
  -3  12   5       34.25       34.36     12.66 o 
  -2  12   5       98.29       88.34     20.27 o 
  -1  12   5      131.80      109.50     21.09 o 
   0  12   5      157.78      158.26     25.73 o 
   1  12   5       74.76       53.70     11.28 o 
   2  12   5        9.56        4.20      8.30 o 
   3  12   5       99.88      114.31     23.03 o 
   4  12   5        3.04       -5.26      8.87 o 
   5  12   5       39.47       60.62     18.25 o 
   6  12   5      158.98      204.61     31.35 o 
   7  12   5       13.07        9.99     11.73 o 
   8  12   5        8.65        0.90     10.97 o 
  -4  13   5        4.39      -10.38     10.38 o 
  -3  13   5       15.99       19.36     12.24 o 
  -2  13   5        9.73       21.27     11.41 o 
  -1  13   5       35.20       45.42     16.30 o 
   0  13   5       48.08       52.66     16.34 o 
   1  13   5       19.13       15.07     11.93 o 
   2  13   5       32.66       48.73     16.13 o 
   3  13   5       37.19       35.41     16.26 o 
   4  13   5       77.04       99.65     23.64 o 
   5  13   5       56.31       54.08     20.33 o 
   6  13   5        4.13       24.35     13.22 o 
   7  13   5        0.01      -11.83     11.83 o 
  -2  14   5       93.36       79.98     20.75 o 
  -1  14   5       92.73      106.69     22.97 o 
   0  14   5        4.87        6.00      6.62 o 
   1  14   5       83.61      100.23     24.53 o 
   2  14   5        4.40       -1.08      9.05 o 
   3  14   5       44.68       35.41     15.00 o 
   4  14   5       60.80       84.07     21.10 o 
   5  14   5       36.87       37.95     16.38 o 
  -4 -10   6       28.77       27.65     12.40 o 
  -3 -10   6        0.49       -7.42      8.18 o 
  -2 -10   6        0.50       18.57     10.63 o 
  -1 -10   6        1.52       -0.16      6.75 o 
   0 -10   6        0.97       14.20     10.24 o 
   1 -10   6        0.44       -0.49      6.45 o 
   2 -10   6       19.04       34.78      8.91 o 
  -6  -9   6       59.99       83.17     18.35 o 
  -5  -9   6       12.08       25.83     11.75 o 
  -4  -9   6       15.04       34.60     13.22 o 
  -3  -9   6        4.70        7.88      8.16 o 
  -2  -9   6       61.24       80.76     18.17 o 
  -1  -9   6        1.85        1.96      6.95 o 
   0  -9   6       53.12       61.83     10.57 o 
   1  -9   6       94.91      106.20     13.82 o 
   2  -9   6      162.91      189.58     18.38 o 
   3  -9   6       32.34       36.97     11.50 o 
   4  -9   6       19.51       15.63      9.30 o 
   5  -9   6       32.70       10.63      9.17 o 
  -7  -8   6       15.10        3.30      6.97 o 
  -6  -8   6      113.81      162.88     23.70 o 
  -5  -8   6        1.68        1.51      6.56 o 
  -4  -8   6       10.59       16.21     10.15 o 
  -3  -8   6      136.21      146.82     22.19 o 
  -2  -8   6      139.75      118.86     19.75 o 
   0  -8   6        0.38        2.74      5.00 o 
   1  -8   6       43.70       61.19     12.46 o 
   2  -8   6       13.41        5.00      5.11 o 
   3  -8   6        1.89       13.79      6.04 o 
   4  -8   6       20.57       14.69      8.63 o 
   5  -8   6        0.71       -5.84      8.13 o 
   6  -8   6        7.54        6.82      6.34 o 
  -8  -7   6       57.71       58.67     14.82 o 
  -7  -7   6        3.43        2.76      5.36 o 
  -6  -7   6        7.03       14.19      9.09 o 
  -5  -7   6       13.46       19.30      8.48 o 
  -4  -7   6      253.35      214.95     24.58 o 
  -3  -7   6      240.28      241.00     26.24 o 
  -2  -7   6       26.65       31.56     10.18 o 
  -1  -7   6      109.74      101.83     14.22 o 
   0  -7   6       57.90       55.98     11.06 o 
   1  -7   6       60.20       58.44      9.07 o 
   2  -7   6       40.46       28.41      6.84 o 
   3  -7   6       80.15       90.00     15.39 o 
   4  -7   6       74.70       87.23     11.73 o 
   5  -7   6       93.55       91.60     13.85 o 
   6  -7   6       45.05       51.50     15.21 o 
   7  -7   6       51.02       44.89     14.76 o 
   8  -7   6       23.71       32.10     13.69 o 
  -9  -6   6       15.29        4.81      7.90 o 
  -8  -6   6       18.52       12.21      5.85 o 
  -7  -6   6       95.84       92.40     16.88 o 
  -6  -6   6      162.73      186.40     22.26 o 
  -5  -6   6      245.73      288.09     26.89 o 
  -4  -6   6      189.99      189.38     21.52 o 
  -3  -6   6      122.61      125.57     11.00 o 
  -2  -6   6       42.62       44.02      6.76 o 
  -1  -6   6       59.82       64.91      7.73 o 
   0  -6   6      634.84      656.68     21.40 o 
   1  -6   6        3.22       -3.70      3.70 o 
   2  -6   6       79.19       92.31     11.16 o 
   3  -6   6      198.73      186.36     15.73 o 
   4  -6   6       18.17       18.19      5.71 o 
   5  -6   6        7.95        7.50      5.60 o 
   6  -6   6       42.15       30.20      7.62 o 
   7  -6   6       12.48        5.52      8.70 o 
   8  -6   6        9.44       11.64      9.25 o 
   9  -6   6       89.81      106.42     23.49 o 
  -9  -5   6       48.08       57.30     14.03 o 
  -8  -5   6       26.25        2.56      6.52 o 
  -7  -5   6       67.94       61.32     11.95 o 
  -6  -5   6      172.20      174.38     20.04 o 
  -5  -5   6      174.76      178.64     12.26 o 
  -4  -5   6      191.41      194.47     13.76 o 
  -3  -5   6       14.98       17.57      4.13 o 
  -2  -5   6       10.45        7.93      3.28 o 
  -1  -5   6      663.51      686.98     20.93 o 
   0  -5   6      636.98      678.24     22.71 o 
   1  -5   6      296.05      280.01     13.59 o 
   2  -5   6      601.89      593.93     25.54 o 
   3  -5   6      152.17      160.01     17.06 o 
   4  -5   6       16.08        8.12      4.90 o 
   5  -5   6        7.53       13.58      6.30 o 
   6  -5   6      203.30      197.31     25.95 o 
   7  -5   6       56.93       39.90     12.85 o 
   8  -5   6      111.13      115.12     22.60 o 
   9  -5   6       31.12       50.93     16.21 o 
 -10  -4   6      253.71      281.85     30.50 o 
  -9  -4   6       53.17       68.89     15.35 o 
  -8  -4   6      207.48      222.90     24.31 o 
  -7  -4   6       15.92       17.86      8.12 o 
  -6  -4   6        3.99        3.21      4.30 o 
  -5  -4   6      489.98      455.40     17.95 o 
  -4  -4   6        4.87       12.03      5.33 o 
  -3  -4   6      276.54      261.69     11.99 o 
  -2  -4   6      420.87      411.67     15.11 o 
  -1  -4   6      117.35      114.72      7.04 o 
   0  -4   6       29.25       29.37      4.29 o 
   1  -4   6      635.22      586.97     29.19 o 
   2  -4   6      261.25      271.08     16.36 o 
   3  -4   6        1.76        1.32      3.71 o 
   4  -4   6      148.54      129.67     17.92 o 
   5  -4   6      262.57      250.72     26.11 o 
   6  -4   6        8.67        7.52      5.72 o 
   7  -4   6       33.68       35.97     12.81 o 
   8  -4   6       13.41       31.76     12.68 o 
   9  -4   6        2.78       11.59     11.39 o 
  10  -4   6       19.60       43.17     17.46 o 
 -11  -3   6        0.01        2.64      7.02 o 
 -10  -3   6       72.09       43.58     13.79 o 
  -9  -3   6       13.13       22.50      9.40 o 
  -8  -3   6      414.42      463.43     33.38 o 
  -7  -3   6       24.93       40.87     10.47 o 
  -6  -3   6       13.70       14.95      3.57 o 
  -5  -3   6      204.93      210.18     11.43 o 
  -4  -3   6       30.01       31.66      4.18 o 
  -3  -3   6        3.20        4.13      1.79 o 
  -2  -3   6      171.49      153.61      7.66 o 
  -1  -3   6      267.68      276.35     11.93 o 
   0  -3   6      573.76      595.81     19.40 o 
   1  -3   6      362.94      354.94     20.24 o 
   2  -3   6      424.28      420.14     24.76 o 
   3  -3   6      217.20      207.80     19.39 o 
   4  -3   6       29.86       23.90      9.05 o 
   5  -3   6      449.72      415.34     32.21 o 
   6  -3   6       11.22        5.80      6.05 o 
   7  -3   6       46.41       43.98     14.06 o 
   8  -3   6       43.79       43.74     14.58 o 
   9  -3   6       20.12       19.09     10.24 o 
  10  -3   6       54.76       71.58     19.57 o 
  11  -3   6       70.83       93.69     22.63 o 
 -11  -2   6      172.85      211.25     27.14 o 
 -10  -2   6       34.24       35.61      8.32 o 
  -9  -2   6        6.33       83.24     88.74 o 
  -8  -2   6      182.57      178.93     15.03 o 
  -7  -2   6       60.74       55.94      6.22 o 
  -6  -2   6      194.53      214.76     20.37 o 
  -5  -2   6      384.66      407.61     23.27 o 
  -4  -2   6      488.27      519.84     14.36 o 
  -3  -2   6       58.63       58.98      8.97 o 
  -2  -2   6        5.99        5.99      3.43 o 
   0  -2   6     3027.28     3075.44     42.86 o 
   1  -2   6       26.30       18.21      4.82 o 
   2  -2   6      279.31      259.54     24.47 o 
   3  -2   6      744.59      289.16    353.68 o 
   4  -2   6       85.15       99.72     14.69 o 
   5  -2   6        0.18       -0.21      3.79 o 
   6  -2   6        0.81        6.60      7.36 o 
   7  -2   6      148.24      136.49     16.62 o 
   8  -2   6       47.65       38.57     13.99 o 
   9  -2   6       10.11       -0.75      7.32 o 
  10  -2   6        0.87        8.72      8.96 o 
  11  -2   6        0.07       -3.12     10.53 o 
 -11  -1   6        2.46        4.05      8.96 o 
 -10  -1   6        0.12        4.79      7.43 o 
  -9  -1   6       92.26      105.30     13.64 o 
  -8  -1   6       31.65       34.24      6.77 o 
  -7  -1   6       60.57       57.12      6.09 o 
  -6  -1   6      817.83      837.26     20.25 o 
  -5  -1   6       14.86       20.82      3.14 o 
  -4  -1   6      241.12      257.97      9.56 o 
  -3  -1   6      182.75      253.16     34.13 o 
  -2  -1   6       54.22       67.11      5.67 o 
  -1  -1   6        3.49        3.20      1.89 o 
   0  -1   6     1704.74     1711.93     34.32 o 
   1  -1   6      187.66      205.41     12.13 o 
   2  -1   6       37.13       27.22      4.05 o 
   3  -1   6       56.06       49.48      6.12 o 
   4  -1   6       67.11       66.65      8.14 o 
   5  -1   6      160.45      157.22     10.43 o 
   6  -1   6       41.91       35.99      6.94 o 
   7  -1   6        1.32        4.76      3.67 o 
   8  -1   6      652.91      667.06     73.74 o 
   9  -1   6       22.75       24.37     11.09 o 
  10  -1   6        3.62       16.86      9.67 o 
  11  -1   6        9.52       15.88     11.50 o 
 -11   0   6        2.22       -5.95      5.95 o 
 -10   0   6        0.02       -3.95      4.08 o 
  -9   0   6      324.01      359.13     30.22 o 
  -8   0   6       10.21       14.76      7.27 o 
  -7   0   6      175.60      190.96     11.04 o 
  -6   0   6        0.80       -0.43      2.13 o 
  -5   0   6      526.78      571.10     16.47 o 
  -4   0   6      277.60      273.51      7.90 o 
  -3   0   6       33.59       39.49      3.06 o 
  -2   0   6       17.66        8.99      6.24 o 
   0   0   6      117.12      128.00      4.71 o 
   1   0   6        5.71        5.96      2.33 o 
   2   0   6     2048.68     1986.24     47.02 o 
   3   0   6      610.72      564.23     28.84 o 
   4   0   6      185.85       80.71     95.51 o 
   5   0   6       23.05       10.65      5.78 o 
   6   0   6      317.22      322.74     25.73 o 
   7   0   6      221.61      233.21     23.11 o 
   8   0   6        3.80        9.35      6.58 o 
   9   0   6        4.85       30.72     12.02 o 
  10   0   6       16.58       24.55     11.47 o 
  11   0   6        0.27        6.92      9.50 o 
  12   0   6        1.22        7.59     12.30 o 
 -11   1   6       19.01       25.85     11.47 o 
 -10   1   6       26.74       35.51      7.82 o 
  -9   1   6       10.25       16.20      5.27 o 
  -8   1   6      201.35      231.71     16.56 o 
  -7   1   6      742.90      711.47     22.76 o 
  -6   1   6        1.18        1.06      3.27 o 
  -5   1   6      907.70      958.10     21.05 o 
  -4   1   6       26.50       27.77      3.50 o 
  -3   1   6      283.64      266.73      9.01 o 
  -2   1   6      328.23      293.86     14.34 o 
  -1   1   6      322.94      265.67     24.84 o 
   0   1   6     1348.09     1585.97     23.67 o 
   1   1   6      120.66      130.22      7.93 o 
   2   1   6     1638.69     1646.59     24.69 o 
   3   1   6      349.69      356.30     14.08 o 
   4   1   6       62.18       34.78     17.47 o 
   5   1   6        0.57        1.00      3.42 o 
   6   1   6        0.83        0.28      4.31 o 
   7   1   6       81.37       77.41     21.12 o 
   8   1   6       20.29       21.52     14.98 o 
   9   1   6       56.04       29.59     11.73 o 
  12   1   6       18.95       16.00     11.30 o 
 -11   2   6       42.86       56.04     16.11 o 
 -10   2   6       96.18       87.23     11.34 o 
  -9   2   6       52.80       45.41      7.99 o 
  -8   2   6      553.19      505.58     23.80 o 
  -7   2   6      136.37      135.73     10.65 o 
  -6   2   6        5.77        7.18      2.75 o 
  -5   2   6      212.67      220.51     10.49 o 
  -4   2   6       36.37       40.95      4.33 o 
  -3   2   6        8.60        8.73      2.17 o 
  -2   2   6      124.51      124.28      4.32 o 
  -1   2   6      122.52      126.59      6.75 o 
   0   2   6     1312.49     1448.20     17.65 o 
   1   2   6     3345.59     3451.58     31.15 o 
   2   2   6      322.23      320.46     11.18 o 
   3   2   6      437.56      416.80     14.23 o 
   4   2   6      518.94      490.86     50.72 o 
   5   2   6      390.88      338.59     18.86 o 
   6   2   6      195.59      186.85     15.26 o 
   7   2   6      119.53      122.59     13.88 o 
   8   2   6       60.18       63.10     14.89 o 
   9   2   6        9.03       25.76     10.97 o 
  10   2   6      268.32      282.37     33.59 o 
  11   2   6        0.65        9.08      8.43 o 
  12   2   6        5.99       16.73     13.19 o 
 -11   3   6        0.01       -2.57      7.32 o 
 -10   3   6        2.98        6.09      7.78 o 
  -9   3   6       16.51       15.59      4.90 o 
  -8   3   6       35.72       48.94      7.55 o 
  -7   3   6       38.95       26.22      4.76 o 
  -6   3   6       17.62       21.27      4.18 o 
  -5   3   6      104.93       93.01      7.13 o 
  -4   3   6      222.30      206.32      8.49 o 
  -3   3   6      279.04      290.75     11.44 o 
  -2   3   6       66.06       64.98      4.73 o 
  -1   3   6       91.35       92.38      5.64 o 
   0   3   6     5370.49     5431.02     38.35 o 
   1   3   6       75.67       62.61      4.24 o 
   2   3   6      523.36      548.70     19.36 o 
   3   3   6       36.89       97.55      9.47 o 
   4   3   6      101.38      105.99     10.32 o 
   5   3   6      195.68      208.73     23.71 o 
   6   3   6        6.46        8.35      5.12 o 
   7   3   6       29.49       29.26     16.39 o 
   8   3   6        0.00        8.87      8.63 o 
   9   3   6      129.74      144.83     22.95 o 
  10   3   6       16.81        9.15      8.21 o 
  11   3   6       24.75       27.35     12.43 o 
  12   3   6       95.75       89.48     22.53 o 
 -11   4   6       17.61        6.30      8.54 o 
 -10   4   6       59.39       63.47     16.08 o 
  -9   4   6      100.12      116.45     19.57 o 
  -8   4   6      275.24      249.32     20.56 o 
  -7   4   6      222.46      236.87     15.15 o 
  -6   4   6      301.05      303.44     13.77 o 
  -5   4   6      188.88      196.64     10.60 o 
  -4   4   6        0.47        2.25      3.19 o 
  -3   4   6       14.39       13.32      2.90 o 
  -2   4   6       45.74       40.28      6.06 o 
  -1   4   6      344.56      336.98     11.03 o 
   0   4   6       10.24        6.82      2.22 o 
   1   4   6      134.50      129.60      7.14 o 
   2   4   6       53.46       45.05      4.25 o 
   3   4   6      111.63      127.67      8.87 o 
   4   4   6       20.82       19.24      9.80 o 
   5   4   6      227.85      236.11     14.16 o 
   6   4   6      335.72      308.64     20.82 o 
   7   4   6      178.46      193.64     22.97 o 
   8   4   6      219.25      217.96     26.34 o 
   9   4   6       45.18       39.47     14.37 o 
  10   4   6       12.90       20.32     10.69 o 
  11   4   6       73.46       80.39     20.76 o 
  12   4   6        2.76        4.97      8.39 o 
 -11   5   6       73.84       73.27     18.50 o 
 -10   5   6       20.87       19.33      9.66 o 
  -9   5   6      132.59      143.01     22.77 o 
  -8   5   6       61.85       57.18      8.06 o 
  -7   5   6       88.03       95.75      9.55 o 
  -6   5   6       14.54        4.37      3.69 o 
  -5   5   6       25.04       24.52      5.24 o 
  -4   5   6      291.55      263.66     15.34 o 
  -3   5   6        2.67        1.82      2.21 o 
  -2   5   6        0.05        1.76      1.82 o 
  -1   5   6      229.77      251.76     10.30 o 
   0   5   6     1043.92     1040.13     18.27 o 
   1   5   6     1374.61     1376.17     35.50 o 
   2   5   6       68.98       77.49      9.25 o 
   3   5   6      120.10       91.90      9.84 o 
   4   5   6        8.18        4.58      4.36 o 
   5   5   6       66.97       74.72     11.15 o 
   6   5   6       20.93       32.94     11.12 o 
   7   5   6      131.56      127.18     19.99 o 
   8   5   6       46.61       52.52     14.20 o 
   9   5   6       19.93       15.76      8.71 o 
  10   5   6        6.92        0.44      7.01 o 
  11   5   6        7.23        6.82      7.42 o 
  12   5   6        2.39       -5.05      9.36 o 
 -10   6   6       49.13       43.39     15.39 o 
  -9   6   6      302.96      311.96     34.27 o 
  -8   6   6      159.60      139.62     22.34 o 
  -7   6   6        3.39        1.64      5.20 o 
  -6   6   6      139.12      131.69     11.11 o 
  -5   6   6      484.98      464.45     30.33 o 
  -4   6   6      161.14      167.32      9.85 o 
  -3   6   6       61.40       82.92      9.37 o 
  -2   6   6       40.30       49.11      6.04 o 
  -1   6   6      324.01      323.04     14.45 o 
   0   6   6       22.22       60.97      9.19 o 
   1   6   6      107.89       95.43      8.71 o 
   2   6   6        6.74       10.88      4.13 o 
   3   6   6      137.03      156.95     13.75 o 
   4   6   6       42.28       35.78      7.16 o 
   5   6   6       19.47       27.84      9.77 o 
   6   6   6        6.47       22.69      9.93 o 
   7   6   6       30.94       19.98      9.08 o 
   8   6   6       91.74       91.05     18.34 o 
   9   6   6      131.16      188.08     27.23 o 
  10   6   6        9.44       11.41      9.33 o 
  11   6   6      197.34      215.97     32.09 o 
  12   6   6       80.23       87.94     21.31 o 
 -10   7   6      191.17      181.42     28.71 o 
  -9   7   6       16.96        6.30      7.20 o 
  -8   7   6      153.50      139.36     23.46 o 
  -7   7   6       71.78       79.22     18.32 o 
  -6   7   6       10.27       11.55      7.64 o 
  -5   7   6       27.21       22.33      5.27 o 
  -4   7   6       11.03        9.54      3.54 o 
  -3   7   6       47.56       64.55      6.92 o 
  -2   7   6      308.77      288.04     14.74 o 
  -1   7   6      127.96      141.53      9.01 o 
   0   7   6      106.90      106.04      8.38 o 
   1   7   6       13.52        8.94      2.98 o 
   2   7   6      109.15       95.19      8.12 o 
   3   7   6      678.47      664.24     38.71 o 
   4   7   6      102.61      143.75     19.18 o 
   5   7   6       80.08       65.11     13.71 o 
   6   7   6       13.86       26.80     10.00 o 
   7   7   6       89.83       88.20     17.16 o 
   8   7   6       23.94       21.32      9.18 o 
   9   7   6       61.90       46.86     14.26 o 
  10   7   6        0.32       -3.85     11.34 o 
  11   7   6       32.57       11.81     10.96 o 
  12   7   6       18.21       24.49     14.22 o 
  -9   8   6       53.98       48.96     17.42 o 
  -8   8   6        2.71       -1.02      8.67 o 
  -7   8   6      126.13      118.93     22.05 o 
  -6   8   6      101.51      133.73     21.85 o 
  -5   8   6       12.13       15.45      9.42 o 
  -4   8   6        0.58        1.91      2.86 o 
  -3   8   6       55.75       58.29      8.30 o 
  -2   8   6      241.08      256.72     20.46 o 
  -1   8   6        6.95        4.68      4.44 o 
   0   8   6      741.49      763.34     30.56 o 
   1   8   6       50.42       45.17      8.72 o 
   2   8   6        2.85       10.51      8.55 o 
   3   8   6       92.22       65.31     14.34 o 
   4   8   6        5.08        4.88      6.16 o 
   5   8   6        0.15        3.77      7.43 o 
   6   8   6      299.00      297.65     30.68 o 
   7   8   6        9.41       10.02      6.77 o 
   8   8   6       19.12       42.06     14.12 o 
   9   8   6       13.89        8.27      6.70 o 
  10   8   6       25.21       26.53     11.97 o 
  11   8   6       24.98       46.28     16.42 o 
  -9   9   6        9.37       17.20     11.36 o 
  -8   9   6       24.10       21.57     11.54 o 
  -7   9   6      143.62      149.46     25.02 o 
  -6   9   6      109.64      119.51     22.25 o 
  -5   9   6        0.69        9.42      9.38 o 
  -4   9   6        7.64        3.94      3.60 o 
  -3   9   6       11.79       18.05      5.41 o 
  -2   9   6      123.94      131.68     13.28 o 
  -1   9   6       90.73       82.75     11.35 o 
   0   9   6        0.21       50.15     12.84 o 
   1   9   6       89.58       83.97     11.43 o 
   2   9   6      128.45      143.11     20.68 o 
   3   9   6        4.21        7.68      7.58 o 
   4   9   6       16.22       14.69     10.45 o 
   5   9   6      149.35      135.44     21.41 o 
   6   9   6      151.40      166.90     24.34 o 
   7   9   6       71.48       45.71     14.10 o 
   8   9   6        1.06       -0.26      7.48 o 
   9   9   6       11.97       11.25      8.84 o 
  10   9   6       24.66        6.67      8.19 o 
  11   9   6       32.00       68.23     19.67 o 
  -8  10   6        6.60       -5.91      9.49 o 
  -7  10   6        3.37        2.81      7.52 o 
  -6  10   6      126.17      117.79     23.00 o 
  -5  10   6       39.89       29.64     13.40 o 
  -4  10   6       55.25       28.75     11.65 o 
  -3  10   6      122.94      127.97     21.78 o 
  -2  10   6       52.20       54.58      9.05 o 
  -1  10   6        0.73        1.90      8.52 o 
   0  10   6       29.18       28.73     10.92 o 
   1  10   6      135.57      118.41     14.10 o 
   2  10   6     1114.95     1114.26     60.31 o 
   3  10   6       77.23       51.34     14.76 o 
   4  10   6       35.69       39.36     12.86 o 
   5  10   6       19.44        7.56      8.73 o 
   6  10   6      104.71      118.61     21.95 o 
   7  10   6      184.84      181.72     26.72 o 
   8  10   6       13.13       11.17     10.28 o 
   9  10   6        0.00       17.25     12.13 o 
  10  10   6       17.82        9.21     10.03 o 
  -7  11   6       10.52       15.54     12.51 o 
  -6  11   6        4.75        9.43     10.75 o 
  -5  11   6       93.67       83.48     19.02 o 
  -4  11   6        4.66        5.67      8.09 o 
  -3  11   6       39.70       38.43     12.74 o 
  -2  11   6       34.20       59.72     15.09 o 
  -1  11   6       14.38       11.06     10.34 o 
   0  11   6        0.11        3.43      7.23 o 
   1  11   6       34.21       33.14     12.63 o 
   2  11   6        4.83        1.72      7.52 o 
   3  11   6        0.95        2.22      7.51 o 
   4  11   6      324.66      354.43     36.90 o 
   5  11   6       19.71       21.58     10.96 o 
   6  11   6       28.84       19.26      9.43 o 
   7  11   6        2.55       17.00     10.60 o 
   8  11   6        0.03      -13.89     13.89 o 
   9  11   6       15.90       24.93     13.53 o 
  -6  12   6        0.36        8.60      9.46 o 
  -5  12   6        5.34       24.06     13.41 o 
  -4  12   6      200.47      232.14     32.51 o 
  -3  12   6       49.03       59.04     16.35 o 
  -2  12   6       91.00       68.53     18.13 o 
  -1  12   6      286.14      325.40     36.05 o 
   0  12   6       27.21       31.97     12.48 o 
   1  12   6       53.39       61.91     17.00 o 
   2  12   6      376.71      383.66     39.75 o 
   3  12   6      316.03      266.44     33.74 o 
   4  12   6      214.54      227.40     31.98 o 
   5  12   6       81.21       86.45     21.05 o 
   6  12   6        1.84       13.92     10.72 o 
   7  12   6       24.32       29.15     15.11 o 
   8  12   6       33.28       43.80     17.02 o 
  -4  13   6       11.36        5.35     11.70 o 
  -3  13   6       37.72       41.66     15.90 o 
  -2  13   6        8.39        5.18      8.41 o 
  -1  13   6       93.10       65.89     17.13 o 
   0  13   6        0.45        2.77      5.25 o 
   1  13   6        0.33        8.32      9.94 o 
   2  13   6       40.32       32.86     13.45 o 
   3  13   6       94.42       80.23     20.02 o 
   4  13   6       35.98       31.94     14.57 o 
   5  13   6        1.49       -3.84      8.51 o 
   6  13   6      188.36      240.56     35.42 o 
   7  13   6      109.75      185.23     31.50 o 
  -2  14   6        3.64      -13.74     13.74 o 
  -1  14   6        0.80       -4.05      9.59 o 
   0  14   6       67.02       71.36     14.38 o 
   1  14   6      152.10      174.53     31.03 o 
   2  14   6       12.51       22.92     13.59 o 
   3  14   6       74.78      107.19     25.52 o 
   4  14   6        1.37       -5.85      9.58 o 
   5  14   6       14.45       31.81     16.42 o 
  -3  -9   7       27.64       31.83     12.21 o 
  -2  -9   7       46.41       48.02     11.49 o 
  -1  -9   7        6.51        3.79      5.05 o 
   0  -9   7       18.77       29.12     13.62 o 
   1  -9   7      110.55      101.68     21.83 o 
   2  -9   7       69.15       64.26     16.95 o 
   3  -9   7       11.69       16.48      7.06 o 
  -4  -8   7       26.04       26.48      8.38 o 
  -3  -8   7       18.84       15.34      8.99 o 
  -2  -8   7       71.13       85.18     17.65 o 
  -1  -8   7       23.31       35.41     13.97 o 
   0  -8   7        0.95        8.41      5.55 o 
   1  -8   7      135.21      161.27     15.95 o 
   2  -8   7       32.46       53.82      9.85 o 
   3  -8   7       62.55       47.88      9.69 o 
   4  -8   7        4.95        8.37     13.50 o 
   5  -8   7        0.37       26.97     12.23 o 
  -5  -7   7        3.67       12.29      8.21 o 
  -4  -7   7        7.28       12.24      8.39 o 
  -3  -7   7        0.24        2.75      5.45 o 
  -2  -7   7       44.50       39.38     11.88 o 
  -1  -7   7        0.32       -6.07      6.07 o 
   0  -7   7        1.02       12.54      5.27 o 
   1  -7   7       69.40       50.88     10.93 o 
   2  -7   7        1.94        1.43      5.05 o 
   3  -7   7      133.42      126.40     14.16 o 
   4  -7   7       42.33       40.88      8.47 o 
   5  -7   7        2.20       -3.35     25.81 o 
   6  -7   7       67.48       63.64     17.30 o 
   7  -7   7       17.15       24.58     12.33 o 
  -6  -6   7        0.45        0.07      5.65 o 
  -5  -6   7       23.99       31.59     10.47 o 
  -4  -6   7      262.46      291.44     26.51 o 
  -3  -6   7      419.57      463.43     33.15 o 
  -2  -6   7      455.97      530.06     35.57 o 
  -1  -6   7       26.47       16.68      8.90 o 
   0  -6   7      374.34      406.12     21.69 o 
   1  -6   7       65.69       72.99     12.84 o 
   2  -6   7       35.38       48.75      8.78 o 
   3  -6   7       18.61       20.52      5.83 o 
   4  -6   7       44.63       49.80      9.18 o 
   5  -6   7        4.25       -1.22     14.76 o 
   6  -6   7       15.28       18.09      6.85 o 
   7  -6   7        0.23        7.14      7.93 o 
   8  -6   7       32.77       40.80     16.29 o 
  -7  -5   7       84.39      110.09     17.25 o 
  -6  -5   7      194.57      230.04     22.62 o 
  -5  -5   7       57.43       56.40     11.19 o 
  -4  -5   7      197.84      236.11     21.83 o 
  -3  -5   7      194.73      189.06     19.37 o 
  -2  -5   7     1162.59     1179.99     31.79 o 
  -1  -5   7        2.49        3.97      3.70 o 
   0  -5   7      262.51      274.33     16.52 o 
   1  -5   7      322.00      298.80     18.07 o 
   2  -5   7      192.43      153.90     14.24 o 
   3  -5   7      193.42      162.51     33.05 o 
   4  -5   7       76.70       65.05     10.03 o 
   5  -5   7       80.98      104.84     12.81 o 
   6  -5   7      103.47      103.54     13.62 o 
   7  -5   7        2.97        1.64      6.16 o 
   8  -5   7        5.66        1.67      8.91 o 
   9  -5   7       70.70       81.08     21.08 o 
  -8  -4   7       21.23       20.73      7.77 o 
  -7  -4   7       57.04       63.41     12.43 o 
  -6  -4   7       21.53       15.95      7.05 o 
  -5  -4   7      172.51      196.62     18.98 o 
  -4  -4   7        2.19        2.01      1.77 o 
  -3  -4   7      139.14      123.38      7.41 o 
  -2  -4   7       22.19       18.35      4.01 o 
  -1  -4   7       81.35       63.11     14.58 o 
   0  -4   7      267.74      286.04     15.26 o 
   1  -4   7      334.10      318.34     17.26 o 
   2  -4   7     1203.73     1192.53     35.13 o 
   3  -4   7       55.07       58.72      8.80 o 
   4  -4   7      149.61      122.60     13.16 o 
   5  -4   7      544.31      589.04     28.65 o 
   6  -4   7       11.05       12.20      6.15 o 
   7  -4   7        0.01        0.30      5.35 o 
   8  -4   7       30.63       34.12     12.93 o 
   9  -4   7       73.84       80.55     20.56 o 
  -9  -3   7      579.29      641.81     40.85 o 
  -8  -3   7       35.12       27.41      9.19 o 
  -7  -3   7       14.92       12.53      3.84 o 
  -6  -3   7      191.79      201.75     18.67 o 
  -5  -3   7      370.64      361.68     27.44 o 
  -4  -3   7       95.44       80.17      8.85 o 
  -3  -3   7        0.19        1.56      3.48 o 
  -2  -3   7      106.66      107.43      9.69 o 
  -1  -3   7        0.45        3.08      7.86 o 
   0  -3   7      325.84      323.55     14.39 o 
   1  -3   7      310.84      307.29     15.68 o 
   2  -3   7       87.85       87.42      7.32 o 
   3  -3   7      132.78      132.34     12.32 o 
   4  -3   7       34.92       38.08      7.34 o 
   5  -3   7       16.91        5.82      4.62 o 
   6  -3   7        0.13       -2.85      4.90 o 
   7  -3   7       48.21       58.20     23.90 o 
   8  -3   7       70.86       78.90     12.47 o 
   9  -3   7        0.21        5.26      9.68 o 
  10  -3   7       70.91       83.98     20.80 o 
  -9  -2   7      174.58      171.23     21.02 o 
  -8  -2   7       17.16       26.22      5.79 o 
  -7  -2   7       28.41       22.47      6.83 o 
  -6  -2   7      250.50      263.37     12.75 o 
  -5  -2   7        0.46        0.47      1.30 o 
  -4  -2   7       79.96       69.05      7.70 o 
  -3  -2   7      214.43      236.45     12.24 o 
  -2  -2   7        4.75        0.31      2.23 o 
  -1  -2   7      128.16      114.51     13.68 o 
   0  -2   7      245.53      241.37     10.62 o 
   1  -2   7       15.80       17.24      3.05 o 
   2  -2   7       12.02       12.14      3.25 o 
   3  -2   7      461.93      455.51     23.03 o 
   4  -2   7     1292.43     1280.79     30.33 o 
   5  -2   7      324.29      332.91     20.76 o 
   6  -2   7       23.42       33.94      8.11 o 
   7  -2   7        8.62       16.66      6.33 o 
   8  -2   7        1.11       -0.52      5.36 o 
   9  -2   7        7.70       12.61     20.10 o 
  10  -2   7       12.12        9.17     10.83 o 
  11  -2   7        0.70       -9.72     10.96 o 
 -11  -1   7       14.13       11.23      9.22 o 
 -10  -1   7      234.70      238.20     29.70 o 
  -9  -1   7       21.29       26.77      6.46 o 
  -8  -1   7        0.34       -1.90      7.03 o 
  -7  -1   7      265.97      278.16     14.38 o 
  -6  -1   7       98.40       95.80      6.22 o 
  -5  -1   7      401.87      437.80     12.72 o 
  -4  -1   7      804.79      842.30     22.01 o 
  -3  -1   7       51.70       67.88      5.35 o 
  -2  -1   7      184.98      136.98      6.80 o 
  -1  -1   7      151.55      124.71      5.21 o 
   0  -1   7       97.66       84.15      5.19 o 
   1  -1   7       42.06       40.94      4.46 o 
   2  -1   7       44.70       45.80      5.39 o 
   3  -1   7      734.83      629.45     48.71 o 
   4  -1   7       38.29       42.77      6.93 o 
   5  -1   7        2.36        2.76      4.75 o 
   6  -1   7       91.50       93.11     12.84 o 
   7  -1   7       24.35       28.88      8.04 o 
   8  -1   7       73.32      100.55     13.79 o 
   9  -1   7        5.82        5.97      7.20 o 
  10  -1   7       12.08       23.18     11.18 o 
  11  -1   7        8.86       -0.43      9.71 o 
 -11   0   7      150.29      135.12     22.63 o 
 -10   0   7       61.37       65.11     10.67 o 
  -9   0   7      269.44      288.27     19.83 o 
  -8   0   7       18.33       27.82     11.24 o 
  -7   0   7      721.12      769.71     22.54 o 
  -6   0   7      301.94      372.22     14.14 o 
  -5   0   7      120.14      132.88      7.39 o 
  -4   0   7     1067.18     1050.01     49.32 o 
  -3   0   7      647.38      710.43     40.33 o 
  -2   0   7       17.18       24.99      8.84 o 
   0   0   7      105.25      100.80      4.20 o 
   1   0   7      290.73      257.25      8.99 o 
   2   0   7        2.77       -2.29      8.58 o 
   3   0   7      582.59      573.90     22.02 o 
   4   0   7      135.03      131.91     11.71 o 
   5   0   7        0.59        2.74      5.31 o 
   6   0   7      968.10     1041.39     55.38 o 
   7   0   7      766.81      860.42     51.73 o 
   8   0   7      115.13      120.20     16.88 o 
   9   0   7        6.63       10.88      5.84 o 
  10   0   7        8.93        0.94      7.31 o 
  11   0   7       12.47       17.55     12.61 o 
 -11   1   7        9.20       -7.87      7.87 o 
 -10   1   7        8.30        9.25      7.50 o 
  -9   1   7      113.34      100.50     12.02 o 
  -8   1   7       43.86       46.29      8.12 o 
  -7   1   7        9.86       12.58      3.85 o 
  -6   1   7       20.22       13.84      3.57 o 
  -5   1   7      301.69      309.30     11.65 o 
  -4   1   7      213.22      218.38      8.24 o 
  -3   1   7      752.85      637.53     51.95 o 
  -2   1   7      421.26      393.54     29.13 o 
   0   1   7       57.78       52.82      7.44 o 
   1   1   7       82.08       61.01      5.59 o 
   2   1   7       29.38       17.87      4.11 o 
   3   1   7        5.40        7.50      2.83 o 
   4   1   7       16.66       10.70      5.09 o 
   5   1   7        3.75       -2.84      3.57 o 
   6   1   7       28.09       29.10     10.39 o 
   7   1   7      198.33      200.82     17.86 o 
   8   1   7      221.22      248.72     26.34 o 
   9   1   7        7.27        5.77      9.16 o 
  11   1   7        8.76       27.90     12.57 o 
  12   1   7        2.10       -5.10     12.57 o 
 -11   2   7       67.04       62.55     15.32 o 
 -10   2   7       40.98       37.70     12.05 o 
  -9   2   7       64.49       60.25      9.27 o 
  -8   2   7      269.53      268.10     17.95 o 
  -7   2   7      109.33      113.00      9.14 o 
  -6   2   7       69.87       74.30      6.92 o 
  -5   2   7      736.97      736.61     18.75 o 
  -4   2   7      388.89      383.19     12.02 o 
  -3   2   7       17.73       18.54      2.50 o 
  -2   2   7      152.12      166.63      6.66 o 
  -1   2   7      303.08      311.79     10.71 o 
   0   2   7      230.27      235.82      8.57 o 
   1   2   7       24.88       25.69      3.00 o 
   2   2   7       80.46       53.44      4.89 o 
   3   2   7      194.33      231.29     11.80 o 
   4   2   7       91.20       90.25     18.15 o 
   5   2   7      194.77      203.19     13.14 o 
   6   2   7       17.49       24.63      7.17 o 
   7   2   7      134.97      133.02     14.53 o 
   8   2   7       33.85       39.32     11.56 o 
   9   2   7       49.98       66.77     16.18 o 
  10   2   7      150.98      168.84     26.78 o 
  11   2   7      178.78      155.73     27.42 o 
 -11   3   7       13.86        8.88      8.79 o 
 -10   3   7       16.48        8.60      8.70 o 
  -9   3   7        0.78       -3.02      5.85 o 
  -8   3   7      199.50      177.28     14.56 o 
  -7   3   7      238.34      204.99     12.17 o 
  -6   3   7       13.84       13.08      3.70 o 
  -5   3   7        4.30       13.39      3.62 o 
  -4   3   7       87.83       94.92      6.77 o 
  -3   3   7      487.76      471.53     11.37 o 
  -2   3   7      110.26       84.82      5.37 o 
  -1   3   7      552.87      558.05     11.83 o 
   0   3   7      592.34      528.56     13.48 o 
   1   3   7      762.81      797.84     17.53 o 
   2   3   7        0.18        4.68      2.17 o 
   3   3   7      271.03      250.94     11.75 o 
   4   3   7       56.77       69.75     12.61 o 
   5   3   7       86.96       83.67     10.99 o 
   6   3   7       19.91       41.39      8.83 o 
   7   3   7       53.42       56.76     10.35 o 
   8   3   7      112.02       97.78     13.61 o 
   9   3   7       39.78       33.80     12.79 o 
  10   3   7       16.93       18.42     12.34 o 
  11   3   7       11.93        4.70      9.32 o 
  12   3   7       32.96       44.68     16.33 o 
 -11   4   7       34.49       24.89     11.90 o 
 -10   4   7       36.70       37.87     13.09 o 
  -9   4   7        0.03        3.21      7.62 o 
  -8   4   7       19.77       14.53      5.24 o 
  -7   4   7      264.35      251.96     16.40 o 
  -6   4   7       14.48       10.51      3.88 o 
  -5   4   7       47.36       58.15      6.34 o 
  -4   4   7      124.86      131.53      8.37 o 
  -3   4   7       18.39       12.73      2.87 o 
  -2   4   7       97.75       93.38      6.21 o 
  -1   4   7      115.57      134.05      6.07 o 
   0   4   7     2551.80     2580.38     30.25 o 
   1   4   7      446.38      490.25     15.22 o 
   2   4   7      252.12      268.30     10.15 o 
   3   4   7       21.77       18.65      3.98 o 
   4   4   7        9.90       16.73      6.11 o 
   5   4   7      175.80      219.54     13.69 o 
   6   4   7       13.36       13.23      5.97 o 
   7   4   7      245.13      240.55     24.82 o 
   8   4   7       21.28       23.47      8.83 o 
   9   4   7      116.67      113.40     21.09 o 
  10   4   7        1.65       -2.37      7.04 o 
  11   4   7        6.34       -2.12     10.99 o 
  12   4   7       14.78       10.75      9.93 o 
 -10   5   7      237.74      236.84     30.45 o 
  -9   5   7       13.51       -4.18      6.47 o 
  -8   5   7        5.37       19.27      5.43 o 
  -7   5   7        0.86        5.14      4.25 o 
  -6   5   7       20.01       18.34      4.26 o 
  -5   5   7        0.62        1.13      2.33 o 
  -4   5   7      157.70      151.77     12.34 o 
  -3   5   7        0.23        2.30      2.20 o 
  -2   5   7      130.19      129.30      9.10 o 
  -1   5   7        0.33        6.34      2.76 o 
   0   5   7      681.86      668.39     16.95 o 
   1   5   7      668.02      590.16     19.45 o 
   2   5   7       16.19        6.63      6.44 o 
   3   5   7      279.23      236.63     15.77 o 
   4   5   7      184.07      181.36     14.95 o 
   5   5   7      241.24      233.35     18.11 o 
   6   5   7       73.11       73.74     11.34 o 
   7   5   7       90.23       83.34     15.91 o 
   8   5   7      293.48      282.27     30.27 o 
   9   5   7      138.07      122.98     21.74 o 
  10   5   7        1.30        7.28      8.86 o 
  11   5   7        3.98        1.42      7.46 o 
  12   5   7        1.52       -9.78      9.78 o 
 -10   6   7      152.52      154.21     26.09 o 
  -9   6   7       36.11       30.55     12.11 o 
  -8   6   7       35.32       24.20     10.11 o 
  -7   6   7       50.65       45.60      7.54 o 
  -6   6   7       54.17       67.03      8.84 o 
  -5   6   7       63.75       66.56     10.10 o 
  -4   6   7       15.41       11.26      5.48 o 
  -3   6   7       51.58       56.18      6.60 o 
  -2   6   7      605.72      600.26     20.00 o 
  -1   6   7       25.25       29.13      4.88 o 
   0   6   7      147.21      120.05      7.95 o 
   1   6   7      103.13      125.18      9.84 o 
   2   6   7      211.55      233.53     13.96 o 
   3   6   7      147.34      145.57     10.79 o 
   4   6   7       11.93       16.98      7.56 o 
   5   6   7       98.29       80.56     11.84 o 
   6   6   7      133.43      138.46     19.96 o 
   7   6   7      165.07      198.61     24.81 o 
   8   6   7      112.71       83.85     18.67 o 
   9   6   7        0.10        4.93      9.37 o 
  10   6   7        0.09        6.11      8.61 o 
  11   6   7       21.42       22.97     13.49 o 
  12   6   7       37.47       24.99     13.04 o 
 -10   7   7        1.96        5.50      9.24 o 
  -9   7   7       33.60       27.91     12.97 o 
  -8   7   7       18.18       -0.78      8.34 o 
  -7   7   7      101.27      109.06     19.84 o 
  -6   7   7       88.96      110.13     13.28 o 
  -5   7   7        3.28       -1.70      3.97 o 
  -4   7   7        0.87        2.79      3.95 o 
  -3   7   7       91.44       95.80      8.65 o 
  -2   7   7      548.65      563.24     20.20 o 
  -1   7   7      164.09      160.56      9.77 o 
   0   7   7      363.31      542.01     43.02 o 
   1   7   7      131.04      133.37      9.76 o 
   2   7   7        9.03        7.86      5.77 o 
   3   7   7       31.77       30.28      7.53 o 
   4   7   7      203.16      163.87     15.99 o 
   5   7   7      325.27      341.19     30.03 o 
   6   7   7       77.94       62.29     14.08 o 
   7   7   7       37.30       49.29     13.30 o 
   8   7   7       87.08       89.84     18.09 o 
   9   7   7        7.55       12.05     10.97 o 
  10   7   7        6.44       22.07     10.02 o 
  11   7   7        0.48        7.95     10.45 o 
  -9   8   7       48.93       63.28     17.09 o 
  -8   8   7        5.21       14.62     11.94 o 
  -7   8   7       56.68       64.88     16.37 o 
  -6   8   7      179.88      147.29     22.65 o 
  -5   8   7      268.93      294.74     18.14 o 
  -4   8   7        3.27        4.52      3.37 o 
  -3   8   7       97.78      101.93      9.16 o 
  -2   8   7       66.45       66.38      7.79 o 
  -1   8   7     1107.07     1029.63     29.25 o 
   0   8   7        1.96       -3.82      3.82 o 
   1   8   7       51.32       46.20      8.68 o 
   2   8   7        3.65       -4.11      6.14 o 
   3   8   7        0.03        3.29      6.57 o 
   4   8   7       54.02       53.28     13.39 o 
   5   8   7      141.75      146.35     20.80 o 
   6   8   7       51.28       39.16     11.91 o 
   7   8   7        1.09        6.79      6.48 o 
   8   8   7       94.20      109.23     20.98 o 
   9   8   7       18.29        9.53      9.09 o 
  10   8   7        0.26       25.18     12.98 o 
  11   8   7        0.65      -10.57     10.57 o 
  -9   9   7        2.00       15.12     14.91 o 
  -8   9   7        0.19        1.46      7.55 o 
  -7   9   7      192.03      204.38     28.83 o 
  -6   9   7        3.11       -1.38      7.55 o 
  -5   9   7       23.26       15.18      7.94 o 
  -4   9   7       35.58       27.87     11.02 o 
  -3   9   7       90.13       79.95     11.27 o 
  -2   9   7      511.72      517.67     25.82 o 
  -1   9   7      424.77      398.97     23.44 o 
   0   9   7        4.85       -0.28      5.08 o 
   1   9   7       55.07       58.70     15.49 o 
   2   9   7        8.63        8.44      6.21 o 
   3   9   7      156.13      169.51     22.75 o 
   4   9   7        5.06       -0.11      7.50 o 
   5   9   7       21.67       31.16     12.29 o 
   6   9   7      184.88      223.00     27.97 o 
   7   9   7      292.66      313.57     34.03 o 
   8   9   7        4.21       -2.20      7.20 o 
   9   9   7        0.14      -10.02     10.02 o 
  10   9   7       61.38       67.46     17.92 o 
  11   9   7       18.11       18.89     12.27 o 
  -8  10   7       11.55       15.33     12.01 o 
  -7  10   7       68.43      111.06     22.73 o 
  -6  10   7      135.05      104.62     21.69 o 
  -5  10   7       14.00       14.09     10.13 o 
  -4  10   7       94.97       49.58     14.57 o 
  -3  10   7       16.30       21.73     10.57 o 
  -2  10   7      241.44      239.33     18.96 o 
  -1  10   7       36.99       41.34     12.54 o 
   0  10   7       16.78       22.83      6.73 o 
   1  10   7      172.63      168.15     23.02 o 
   2  10   7       14.24       26.77     12.00 o 
   3  10   7        2.40        0.34      7.24 o 
   4  10   7      156.64      139.31     22.11 o 
   5  10   7       68.14       63.68     16.04 o 
   6  10   7       82.14       95.29     19.95 o 
   7  10   7      123.69      147.66     24.93 o 
   8  10   7       10.37       11.37      9.15 o 
   9  10   7       20.60       27.56     14.19 o 
  10  10   7        1.11       23.93     12.44 o 
  -7  11   7       10.12       13.75      8.52 o 
  -6  11   7       70.54      130.76     25.69 o 
  -5  11   7       56.84       64.99     17.39 o 
  -4  11   7        0.27        9.04      9.90 o 
  -3  11   7       59.65       77.12     18.36 o 
  -2  11   7      120.19      118.52     20.76 o 
  -1  11   7        9.38       -2.30     10.20 o 
   0  11   7       57.83       52.81     10.32 o 
   1  11   7       14.01       14.26      9.75 o 
   2  11   7      203.04      225.43     28.92 o 
   3  11   7       19.10       28.48     13.50 o 
   4  11   7        9.75        8.21      7.91 o 
   5  11   7       18.34        8.15      9.23 o 
   6  11   7      148.29      139.05     24.71 o 
   7  11   7       13.56        8.90      9.82 o 
   8  11   7       27.35       17.07     11.16 o 
   9  11   7       62.41       29.47     14.73 o 
  -6  12   7        0.66       16.05     10.60 o 
  -5  12   7      143.61      170.06     29.80 o 
  -4  12   7       75.48       66.18     18.78 o 
  -3  12   7        9.17       -6.56      8.91 o 
  -2  12   7      129.15      199.86     29.37 o 
  -1  12   7        0.84       -3.07      7.76 o 
   0  12   7      200.94      188.58     19.39 o 
   1  12   7       58.31       50.03     15.35 o 
   2  12   7      104.46      102.73     21.36 o 
   3  12   7        4.99       15.19     12.53 o 
   4  12   7      133.41      145.03     25.49 o 
   5  12   7       79.06       83.96     20.14 o 
   6  12   7      114.10       87.58     20.52 o 
   7  12   7       16.52       23.68     12.20 o 
   8  12   7        4.24       -1.84      8.28 o 
  -4  13   7       47.55       88.70     21.19 o 
  -3  13   7       18.10       40.11     15.11 o 
  -2  13   7       10.97       13.02     10.12 o 
  -1  13   7       15.90       16.91     11.12 o 
   0  13   7        4.11        8.30     12.21 o 
   1  13   7       29.70       18.04      8.87 o 
   2  13   7        1.59       11.60     10.48 o 
   3  13   7       80.70       93.49     20.99 o 
   4  13   7       22.86       25.26     14.27 o 
   5  13   7       37.60       69.33     19.80 o 
   6  13   7        1.26       -4.07      8.87 o 
   7  13   7       42.14       64.40     18.96 o 
  -2  14   7      108.40      113.40     26.42 o 
  -1  14   7       46.34       47.89     15.71 o 
   0  14   7       22.84       36.35     10.61 o 
   1  14   7       56.35       66.43     20.32 o 
   2  14   7        0.68        4.96      9.83 o 
   3  14   7       17.89       16.35     14.03 o 
   4  14   7      165.19      118.07     25.41 o 
   5  14   7        0.25       12.96     14.34 o 
  -1  -9   8        0.11        6.93     11.39 o 
   0  -9   8       25.52       50.35     16.81 o 
  -3  -8   8      151.79      156.02     29.83 o 
  -2  -8   8       86.00       89.47     22.08 o 
  -1  -8   8        0.02        0.50      5.35 o 
   0  -8   8       31.67       47.40     15.30 o 
   1  -8   8      135.44      127.83     24.62 o 
   2  -8   8       20.27       23.38     11.85 o 
   3  -8   8        4.55        3.50      7.33 o 
  -3  -7   8        0.87        4.99      4.97 o 
  -2  -7   8        6.52        1.59      4.34 o 
  -1  -7   8       10.74        5.36      5.35 o 
   0  -7   8        0.08       -9.47      9.47 o 
   1  -7   8       52.72       44.38     14.36 o 
   2  -7   8       41.20       49.93     17.82 o 
   3  -7   8       63.65       57.84     10.62 o 
   4  -7   8        0.06        1.60      4.65 o 
   5  -7   8       10.89       -5.43      7.25 o 
   6  -7   8       49.19       23.46     10.82 o 
  -4  -6   8       17.79       15.44      7.26 o 
  -3  -6   8       23.46       22.06     11.28 o 
  -2  -6   8      178.92      179.19     16.62 o 
  -1  -6   8      195.31      184.82     16.98 o 
   0  -6   8       70.42       77.57      9.44 o 
   1  -6   8       13.44       20.61      7.68 o 
   2  -6   8      280.86      291.79     20.16 o 
   3  -6   8       10.56        9.11      4.96 o 
   4  -6   8        0.07        0.64      5.80 o 
   5  -6   8       89.33      113.41     14.36 o 
   6  -6   8       30.98       35.20     12.75 o 
   7  -6   8        0.85        2.42      7.08 o 
  -5  -5   8       32.70       34.79      9.19 o 
  -4  -5   8      503.49      539.66     26.83 o 
  -3  -5   8      160.90      167.99     14.82 o 
  -2  -5   8      198.95      211.69     16.89 o 
  -1  -5   8      209.08      193.90     16.43 o 
   0  -5   8       14.31       11.97      7.62 o 
   1  -5   8       49.98       48.35      7.84 o 
   2  -5   8        2.35        1.97      3.89 o 
   3  -5   8        2.70        0.79      3.63 o 
   4  -5   8       36.23       36.33      7.99 o 
   5  -5   8       71.59       64.10     10.97 o 
   6  -5   8       20.60       25.40      7.45 o 
   7  -5   8       29.81       65.08     16.78 o 
   8  -5   8        4.62       20.16      9.63 o 
  -6  -4   8       13.68       16.08      6.85 o 
  -5  -4   8      139.78      174.97     16.90 o 
  -4  -4   8       29.55       31.04      6.34 o 
  -3  -4   8        4.97        5.22      3.39 o 
  -2  -4   8       56.68       64.74      8.65 o 
  -1  -4   8      181.32      209.75     15.37 o 
   0  -4   8      114.77      118.31      9.76 o 
   1  -4   8      327.90      338.90     17.97 o 
   2  -4   8      111.88      123.13      9.58 o 
   3  -4   8       12.93        3.48      4.36 o 
   4  -4   8      438.77      402.22     23.63 o 
   5  -4   8      176.30      202.68     17.85 o 
   6  -4   8        0.17        2.26      4.55 o 
   7  -4   8        7.43       25.10      8.06 o 
   8  -4   8      104.85      141.87     24.85 o 
   9  -4   8       16.02        3.49      8.29 o 
 -10  -3   8        7.60       52.72     16.66 o 
  -7  -3   8       69.54       67.94     11.82 o 
  -6  -3   8       26.53       29.28      8.49 o 
  -5  -3   8      879.75      938.12     63.52 o 
  -4  -3   8       20.75        8.99      3.36 o 
  -3  -3   8       83.84       75.37     12.15 o 
  -2  -3   8      356.73      374.43     17.61 o 
  -1  -3   8      338.88      334.58     17.29 o 
   0  -3   8      148.91      153.99     17.97 o 
   1  -3   8       30.15       25.55      3.96 o 
   2  -3   8      511.45      477.04     21.73 o 
   3  -3   8      837.74      771.78     23.64 o 
   4  -3   8       13.93       14.51      5.50 o 
   5  -3   8      466.20      486.76     26.57 o 
   6  -3   8      465.19      517.70     28.67 o 
   7  -3   8       28.91       23.84     10.72 o 
   8  -3   8       85.92      116.65     15.16 o 
   9  -3   8        3.83        2.08      8.32 o 
 -10  -2   8       39.21       35.23     15.62 o 
  -9  -2   8       29.35       23.37     12.02 o 
  -8  -2   8        1.36       -3.49      7.91 o 
  -7  -2   8       54.73       50.38      9.56 o 
  -6  -2   8       21.86       19.82      3.04 o 
  -5  -2   8      185.68      216.70     25.55 o 
  -4  -2   8       83.42       91.78      7.86 o 
  -3  -2   8      170.77      165.11      9.57 o 
  -2  -2   8        9.99        6.38      2.73 o 
  -1  -2   8        9.53        6.62      4.42 o 
   0  -2   8      256.38      237.62     10.11 o 
   1  -2   8        4.90        3.64      2.24 o 
   2  -2   8        0.04        2.11      2.33 o 
   3  -2   8      435.55      421.84     21.40 o 
   4  -2   8      687.12      676.42     24.19 o 
   5  -2   8      214.52      223.79     17.93 o 
   6  -2   8      628.72      695.14     32.57 o 
   7  -2   8      199.29      214.16     22.67 o 
   8  -2   8        8.86       26.70      8.71 o 
   9  -2   8        0.16        0.36      8.01 o 
  10  -2   8       13.71       16.77     10.83 o 
 -10  -1   8       24.20       57.02     16.14 o 
  -9  -1   8      131.92      140.03     24.03 o 
  -8  -1   8      236.88      230.81     29.37 o 
  -7  -1   8        4.51       -0.72      8.02 o 
  -6  -1   8        1.29       -1.38      2.43 o 
  -5  -1   8      524.69      545.99     19.00 o 
  -4  -1   8       68.53       67.64      5.60 o 
  -3  -1   8      520.48      487.60     37.95 o 
  -2  -1   8       11.06        3.72      7.13 o 
  -1  -1   8      491.90      344.22     57.28 o 
   0  -1   8      162.85      149.11      8.84 o 
   1  -1   8        7.97        4.32      2.45 o 
   2  -1   8      478.84      472.98     15.40 o 
   3  -1   8      192.45      192.99     14.16 o 
   4  -1   8      170.09      176.48     14.88 o 
   5  -1   8     1332.11     1288.30     41.40 o 
   6  -1   8       69.73       73.79     11.18 o 
   7  -1   8        1.35        7.06      5.84 o 
   8  -1   8      168.36      181.55     35.98 o 
   9  -1   8       31.94       23.08      8.05 o 
  10  -1   8       12.75        1.09      8.62 o 
 -10   0   8      102.60      104.79     20.49 o 
  -9   0   8        2.82       -2.65      6.59 o 
  -8   0   8        5.45        2.51      7.43 o 
  -7   0   8       40.60       34.13      6.59 o 
  -6   0   8      316.77      345.32     12.74 o 
  -5   0   8      199.20      173.86     13.62 o 
  -4   0   8       72.35       63.92     14.44 o 
  -3   0   8       45.32       52.45     13.22 o 
  -2   0   8        7.19        9.41      8.02 o 
  -1   0   8        2.75        0.95      7.21 o 
   0   0   8       98.74       76.48      8.05 o 
   1   0   8       88.61       83.91      5.43 o 
   2   0   8      156.12      158.77      8.79 o 
   3   0   8       66.60       67.09      6.78 o 
   4   0   8       11.09       -9.19      9.41 o 
   5   0   8      151.49      158.04     23.56 o 
   6   0   8      350.37      376.18     23.63 o 
   7   0   8       26.69       29.32      8.13 o 
   8   0   8      363.19      384.18     26.45 o 
   9   0   8       78.30       87.95     13.73 o 
  10   0   8       39.20       16.07     10.32 o 
  11   0   8       16.72        6.22      9.05 o 
 -10   1   8       50.03       64.03     15.36 o 
  -9   1   8       15.40       17.74      5.58 o 
  -8   1   8       65.56       52.86      8.49 o 
  -7   1   8       83.38       78.94      9.33 o 
  -6   1   8      281.04      269.46     11.85 o 
  -5   1   8       30.26       26.43      3.47 o 
  -4   1   8     1087.66      993.43     77.47 o 
  -3   1   8      319.02      347.73     29.73 o 
  -2   1   8      339.75      323.96     28.72 o 
  -1   1   8      467.25      383.89     31.17 o 
   0   1   8      881.69      809.36     19.01 o 
   1   1   8      376.50      346.14     15.26 o 
   2   1   8      398.04      392.34     17.36 o 
   3   1   8      510.16      517.21     44.18 o 
   4   1   8       92.03       81.66     23.39 o 
   5   1   8      840.38      806.76     32.21 o 
   6   1   8       11.87       18.12     11.32 o 
   7   1   8       71.15       48.80     15.46 o 
   8   1   8      187.50      222.62     29.48 o 
   9   1   8       90.21      126.35     23.51 o 
  11   1   8        6.97      -11.78     11.78 o 
 -10   2   8       55.54       49.21     13.19 o 
  -9   2   8      105.99       95.62     11.76 o 
  -8   2   8      130.31      135.10     13.16 o 
  -7   2   8      412.79      433.20     21.64 o 
  -6   2   8       42.75       45.50      5.27 o 
  -5   2   8        8.19        7.23      2.48 o 
  -4   2   8      115.23      115.26     12.39 o 
  -3   2   8        0.19        0.80      3.46 o 
  -2   2   8      285.66      247.72     10.13 o 
  -1   2   8       55.82       39.28      5.23 o 
   0   2   8       52.80       74.40      6.50 o 
   1   2   8       12.10       10.36      1.90 o 
   2   2   8      102.85       90.66      6.42 o 
   3   2   8       43.62       48.20      5.77 o 
   4   2   8     1515.63     1474.17     40.21 o 
   5   2   8     1313.25     1324.31     40.96 o 
   6   2   8      139.36      124.94     14.34 o 
   7   2   8      416.34      416.33     26.18 o 
   8   2   8       13.09        3.51      6.66 o 
   9   2   8       51.49       60.77     11.97 o 
  10   2   8        5.16        5.73      8.06 o 
 -10   3   8        0.98       -4.18      6.78 o 
  -9   3   8       11.33        8.77      4.71 o 
  -8   3   8       63.13       69.19      9.58 o 
  -7   3   8        9.30       16.33      4.20 o 
  -6   3   8        5.59        2.20      2.69 o 
  -5   3   8       11.37       13.22      3.78 o 
  -4   3   8        2.65        1.85      1.88 o 
  -3   3   8      117.62      115.92      7.57 o 
  -2   3   8      208.41      191.90     14.64 o 
  -1   3   8       78.37       61.19      6.29 o 
   0   3   8       46.97       24.48      3.37 o 
   1   3   8      802.51      783.44     17.62 o 
   2   3   8       87.31       78.99      6.39 o 
   3   3   8     1602.72     1652.25     30.99 o 
   4   3   8        0.69        8.02      3.79 o 
   5   3   8       73.03       76.40     12.68 o 
   6   3   8       25.12       16.31     13.19 o 
   7   3   8      343.24      296.07     48.42 o 
   8   3   8        3.90        7.65     16.35 o 
   9   3   8        8.81       -7.13      8.67 o 
  10   3   8        1.50       -8.22     10.18 o 
  11   3   8      147.17      161.95     28.85 o 
 -10   4   8       76.32       72.91     17.18 o 
  -9   4   8        0.46        0.23      5.39 o 
  -8   4   8       64.84       55.26     10.64 o 
  -7   4   8      579.33      598.60     26.20 o 
  -6   4   8        3.84        8.17      3.31 o 
  -5   4   8     1008.27     1009.41     24.18 o 
  -4   4   8        1.23        0.38      2.00 o 
  -3   4   8        0.41       -0.37      1.90 o 
  -2   4   8      136.40      141.24      7.73 o 
  -1   4   8        7.75       10.88      2.71 o 
   0   4   8     1352.34     1348.61     29.24 o 
   1   4   8      266.12      293.35     11.05 o 
   2   4   8       61.57       71.86      6.00 o 
   3   4   8       18.96       15.05      4.30 o 
   4   4   8       49.78       77.55     10.29 o 
   5   4   8      563.88      566.05     21.89 o 
   6   4   8      199.75      197.52     17.57 o 
   7   4   8      190.70      169.37     17.08 o 
   8   4   8       10.05       15.71      6.93 o 
   9   4   8      155.05      174.37     25.15 o 
  10   4   8       19.74       27.82     13.00 o 
  11   4   8        1.97        9.00     12.60 o 
 -10   5   8       11.59        8.10      8.52 o 
  -9   5   8        8.48        6.58      7.91 o 
  -8   5   8      345.55      333.58     25.26 o 
  -7   5   8        4.63        3.60      5.61 o 
  -6   5   8       23.75       19.53      4.58 o 
  -5   5   8      134.47      118.45      7.95 o 
  -4   5   8        1.29        2.08      2.80 o 
  -3   5   8        4.18        2.14      2.28 o 
  -2   5   8       21.20       12.37      3.35 o 
  -1   5   8      115.10       95.00      5.88 o 
   0   5   8      194.15      199.74     11.11 o 
   1   5   8     1021.24      925.78     35.24 o 
   2   5   8       42.79       30.92      6.24 o 
   3   5   8       97.13       83.52     10.17 o 
   4   5   8        5.32        6.85     15.21 o 
   5   5   8      827.94      803.92     33.44 o 
   6   5   8      108.54      101.07     13.42 o 
   7   5   8       14.42       12.90      6.44 o 
   8   5   8       95.78      100.78     19.43 o 
   9   5   8        1.57       10.75      9.47 o 
  10   5   8       11.51       -5.82      8.09 o 
  11   5   8       34.48       39.48     15.25 o 
 -10   6   8       14.44       13.61      9.84 o 
  -9   6   8        0.81       -3.38      8.10 o 
  -8   6   8      103.21       87.61     17.51 o 
  -7   6   8       40.40       55.05      9.87 o 
  -6   6   8      392.36      382.57     21.25 o 
  -5   6   8       21.77       21.12      4.51 o 
  -4   6   8      151.68      152.33     10.76 o 
  -3   6   8       83.38      105.05      9.03 o 
  -2   6   8      197.76      185.35     11.76 o 
  -1   6   8       20.16       21.77      4.07 o 
   0   6   8      432.79      368.45     21.27 o 
   1   6   8       78.75       98.83     10.97 o 
   2   6   8       77.88       91.56     10.76 o 
   3   6   8        1.55        3.28      3.29 o 
   4   6   8       17.32       31.68      6.01 o 
   5   6   8       11.70       17.63     10.97 o 
   6   6   8        4.46       13.60      6.28 o 
   7   6   8      391.42      345.94     32.94 o 
   8   6   8       33.61       36.06     11.81 o 
   9   6   8        5.01       -3.04      8.66 o 
  10   6   8        0.09        4.35      7.92 o 
  11   6   8       25.81       41.20     15.65 o 
  -9   7   8       22.03       26.10     11.59 o 
  -8   7   8       38.45       21.04     11.47 o 
  -7   7   8       83.78       98.16     18.79 o 
  -6   7   8       62.33       52.73     16.95 o 
  -5   7   8       82.09       87.98     10.94 o 
  -4   7   8       61.37       58.28      7.15 o 
  -3   7   8       12.48       14.12      4.60 o 
  -2   7   8        2.03       -2.65      5.22 o 
  -1   7   8      199.15      203.24     11.26 o 
   0   7   8      149.03      180.50     12.14 o 
   1   7   8       45.79       52.49      9.11 o 
   2   7   8        0.33        1.29     12.18 o 
   3   7   8        2.40       -0.73     10.51 o 
   4   7   8      203.40      201.33     27.54 o 
   5   7   8       72.00       62.67     10.95 o 
   6   7   8      115.05      168.46     22.65 o 
   7   7   8       51.38       22.41     10.20 o 
   8   7   8      134.81      130.82     22.59 o 
   9   7   8        2.85       -9.10      9.10 o 
  10   7   8        4.55       -9.62      9.62 o 
  11   7   8       41.37       25.17     12.03 o 
  -9   8   8       19.19       20.88     13.14 o 
  -8   8   8       44.30       33.70     12.95 o 
  -7   8   8       14.26       18.79     10.17 o 
  -6   8   8       83.91      103.24     19.04 o 
  -5   8   8      365.41      395.81     23.65 o 
  -4   8   8      200.08      188.09     12.32 o 
  -3   8   8        1.17        8.12      3.93 o 
  -2   8   8       79.86       80.80      8.89 o 
  -1   8   8      148.29      157.68     15.06 o 
   0   8   8       30.57      139.66     23.77 o 
   1   8   8      444.30      394.83     23.35 o 
   2   8   8       37.26       40.19      9.04 o 
   3   8   8        0.56       -3.96      6.01 o 
   4   8   8       77.92       77.95     15.56 o 
   5   8   8        4.40       11.34      8.28 o 
   6   8   8        8.54        2.31      6.91 o 
   7   8   8       49.05       45.02     14.09 o 
   8   8   8       30.87       27.30     11.46 o 
   9   8   8      168.35      169.81     27.33 o 
  10   8   8        0.00       -4.15      7.25 o 
  11   8   8        2.97       -9.73     10.11 o 
  -8   9   8        2.66       18.26     11.22 o 
  -7   9   8       44.46       55.88     16.21 o 
  -6   9   8       44.02       35.30     12.28 o 
  -5   9   8        0.83       -5.44      8.32 o 
  -4   9   8       11.22        9.42      6.59 o 
  -3   9   8       89.86       88.11     10.49 o 
  -2   9   8        3.24        2.63      6.34 o 
  -1   9   8       16.19       21.13     10.64 o 
   0   9   8      171.30      156.99     15.19 o 
   1   9   8        4.17       12.30      5.93 o 
   2   9   8      112.35      132.87     20.03 o 
   3   9   8       88.82      104.10     17.96 o 
   4   9   8        7.93        4.58      6.34 o 
   5   9   8       51.72       46.44     14.07 o 
   6   9   8      133.19      119.66     20.67 o 
   7   9   8        5.30       11.81      9.01 o 
   8   9   8      146.71      146.24     25.52 o 
   9   9   8       70.72       90.47     20.19 o 
  10   9   8        0.01       -5.51      8.25 o 
  -7  10   8        1.42       -4.27      7.30 o 
  -6  10   8       33.20       33.19     13.01 o 
  -5  10   8        8.53        5.62      7.20 o 
  -4  10   8        0.39        7.78      7.72 o 
  -3  10   8       29.32       36.88     12.04 o 
  -2  10   8      159.47      165.01     23.59 o 
  -1  10   8      220.27      214.25     25.97 o 
   0  10   8       61.07       87.72     12.30 o 
   1  10   8       33.94       34.59     11.05 o 
   2  10   8       54.52       63.67     15.00 o 
   3  10   8       72.05       64.05     15.54 o 
   4  10   8        0.01       -1.26      7.14 o 
   5  10   8      280.09      276.30     31.90 o 
   6  10   8      101.05       74.45     17.16 o 
   7  10   8        1.98       -6.90      8.16 o 
   8  10   8        0.11       -9.53      9.53 o 
   9  10   8        0.22       13.54     10.71 o 
  10  10   8        3.36        9.08      8.86 o 
  -7  11   8      150.18      161.05     28.75 o 
  -6  11   8       43.68       66.26     18.45 o 
  -5  11   8        1.36        5.95      9.59 o 
  -4  11   8       14.78       17.92     13.00 o 
  -3  11   8       11.34       13.52      9.87 o 
  -2  11   8       98.03      126.37     22.08 o 
  -1  11   8       58.04       63.20     15.58 o 
   0  11   8        0.25       -4.00      5.43 o 
   1  11   8        2.21        1.52      6.62 o 
   2  11   8        8.34       11.29     10.22 o 
   3  11   8        4.17       16.12     11.06 o 
   4  11   8        0.69      -10.14     10.14 o 
   5  11   8       22.02       31.34     12.85 o 
   6  11   8        1.82       -3.23      8.28 o 
   7  11   8       92.54       75.94     18.96 o 
   8  11   8       18.52       39.63     16.11 o 
   9  11   8        5.70       22.01     19.68 o 
  -5  12   8       21.62       38.94     15.94 o 
  -4  12   8        0.05       -5.97      8.27 o 
  -3  12   8        3.71        4.75      9.28 o 
  -2  12   8       35.09       10.64      8.62 o 
  -1  12   8        6.64       15.81     10.01 o 
   0  12   8       22.86       40.70      9.68 o 
   1  12   8      150.60      146.20     24.53 o 
   2  12   8      276.88      252.15     32.47 o 
   3  12   8        2.33       -9.30      9.30 o 
   4  12   8       53.49       41.91     14.43 o 
   5  12   8        7.64       13.56      9.36 o 
   6  12   8      122.77      106.84     23.13 o 
   7  12   8        4.13        6.27      9.93 o 
   8  12   8        0.06       59.76     22.07 o 
  -4  13   8       73.36      119.68     24.95 o 
  -3  13   8       61.58       64.52     19.20 o 
  -2  13   8       68.12       88.23     21.25 o 
  -1  13   8       73.80       72.99     18.28 o 
   0  13   8        3.22       16.08     11.44 o 
   1  13   8        0.68      -11.64     11.64 o 
   2  13   8        3.80      -11.34     11.34 o 
   3  13   8       12.02       14.26     11.74 o 
   4  13   8        0.05       18.64     12.88 o 
   5  13   8        3.82        9.10     16.66 o 
   6  13   8        0.95        4.54      7.94 o 
   7  13   8        5.01       26.08     12.85 o 
  -2  14   8        0.72       14.79     12.17 o 
  -1  14   8        0.55       13.05      7.76 o 
   0  14   8        3.92       19.59     14.97 o 
   1  14   8        4.05       10.69     10.09 o 
   2  14   8       12.61       29.03     13.93 o 
   3  14   8       23.52       12.00     11.17 o 
   4  14   8      141.58      156.37     29.14 o 
   5  14   8       10.55        6.70     10.06 o 
  -2  -8   9        4.56       14.61     13.13 o 
  -1  -8   9        2.57      -12.31     12.31 o 
   0  -8   9       84.10      124.50     26.74 o 
   1  -8   9       27.44       20.72     11.59 o 
  -5  -7   9       90.45      111.40     26.36 o 
  -4  -7   9        2.08      -11.87     13.52 o 
  -3  -7   9        0.00      -13.39     13.39 o 
  -2  -7   9       26.07       40.40     17.54 o 
  -1  -7   9        5.69        6.63     11.36 o 
   0  -7   9        0.84        9.68      8.82 o 
   1  -7   9        2.52       -0.68      8.72 o 
   2  -7   9      185.37      214.20     31.37 o 
   3  -7   9      164.54      213.50     31.23 o 
   4  -7   9       21.17        8.82      8.68 o 
  -6  -6   9        9.42        8.52     10.51 o 
  -5  -6   9       92.48       86.76     22.74 o 
  -4  -6   9        4.72        8.82     10.93 o 
  -3  -6   9        1.41        8.93      9.52 o 
  -2  -6   9       17.04       35.01     15.46 o 
  -1  -6   9       60.37       74.65     11.45 o 
   0  -6   9       64.04       87.40     21.24 o 
   1  -6   9      349.76      361.32     39.30 o 
   2  -6   9       15.20       21.36     11.56 o 
   3  -6   9        7.14       21.49     11.51 o 
   4  -6   9       10.47        9.70     11.30 o 
   5  -6   9        7.91        3.91     14.89 o 
   6  -6   9       41.83       44.59     13.66 o 
  -7  -5   9        0.24      -12.05     12.05 o 
  -6  -5   9        0.20        2.52      8.10 o 
  -5  -5   9      102.25       72.09     19.90 o 
  -4  -5   9      150.75      122.72     24.70 o 
  -3  -5   9      187.25      195.67     29.89 o 
  -2  -5   9      141.58      138.81     13.94 o 
  -1  -5   9       20.14       24.52      6.53 o 
   0  -5   9      185.48      162.52     26.06 o 
   1  -5   9      217.87      228.39     15.93 o 
   2  -5   9        2.63       11.66      5.48 o 
   3  -5   9       64.48       67.42     12.89 o 
   4  -5   9        6.72        6.62      4.53 o 
   5  -5   9       39.08       63.05     11.02 o 
   6  -5   9       82.58      112.31     14.77 o 
   7  -5   9       38.92       37.72     13.67 o 
  -8  -4   9       31.79       21.44     12.73 o 
  -7  -4   9       33.63       56.68     18.32 o 
  -6  -4   9       13.46       17.19     11.27 o 
  -5  -4   9        0.89      -11.68     11.68 o 
  -4  -4   9       18.37       29.98     12.54 o 
  -3  -4   9      132.58      149.69     12.40 o 
  -2  -4   9      506.38      537.56     24.94 o 
  -1  -4   9      104.63      112.79     13.26 o 
   0  -4   9       47.55       59.94      6.56 o 
   1  -4   9        1.11       -3.87      3.87 o 
   2  -4   9      209.44      245.63     16.84 o 
   3  -4   9       26.67       41.39      8.07 o 
   4  -4   9        2.45       -1.69      4.50 o 
   5  -4   9       10.06       20.89      6.69 o 
   6  -4   9       23.18       27.50      7.65 o 
   7  -4   9        0.22        2.74      5.20 o 
   8  -4   9       29.40       50.07     16.38 o 
  -9  -3   9       13.28       16.15     10.89 o 
  -8  -3   9       98.08      109.72     24.16 o 
  -7  -3   9       11.46       10.12      9.08 o 
  -6  -3   9      180.83      260.18     33.88 o 
  -5  -3   9       71.62       81.48     19.22 o 
  -4  -3   9       32.46       32.69      5.30 o 
  -3  -3   9      404.81      396.29     26.16 o 
  -2  -3   9        0.53       -1.81      3.02 o 
  -1  -3   9       17.55       11.67      4.01 o 
   0  -3   9      502.95      434.09     51.35 o 
   1  -3   9      533.94      546.94     20.82 o 
   2  -3   9       34.47       45.53      7.51 o 
   3  -3   9      285.15      286.58     18.62 o 
   4  -3   9       74.62       74.47     10.91 o 
   5  -3   9       13.90       20.72      7.16 o 
   6  -3   9       75.45       72.90     11.43 o 
   7  -3   9        1.83       10.65      7.25 o 
   8  -3   9       47.54       57.64     16.63 o 
   9  -3   9       30.83       31.09     13.16 o 
  -9  -2   9      169.44      155.87     27.29 o 
  -8  -2   9       15.03        5.21      7.92 o 
  -7  -2   9       29.93       16.61     11.02 o 
  -6  -2   9      292.39      262.52     32.75 o 
  -5  -2   9       61.73       73.35     17.60 o 
  -4  -2   9      496.01      506.20     44.24 o 
  -3  -2   9       90.27       71.52     32.68 o 
  -2  -2   9        2.92        6.07      1.66 o 
  -1  -2   9       12.97        9.87      2.16 o 
   0  -2   9      489.70      477.94     18.47 o 
   1  -2   9       66.99       64.18      5.42 o 
   2  -2   9      203.51      196.43     13.68 o 
   3  -2   9       40.06       59.87      8.53 o 
   4  -2   9       71.58       60.99     13.18 o 
   5  -2   9      147.88      130.39     14.36 o 
   6  -2   9       43.86       47.99     13.53 o 
   7  -2   9       21.52        7.41      5.71 o 
   8  -2   9       58.95       46.27     13.26 o 
   9  -2   9        4.02       -9.99      9.99 o 
 -10  -1   9       92.57       63.45     18.80 o 
  -9  -1   9        4.69       -5.49      7.39 o 
  -8  -1   9       10.70       26.18     11.82 o 
  -7  -1   9       26.21       35.98     12.19 o 
  -6  -1   9       10.10        5.72      7.83 o 
  -5  -1   9      411.92      377.14     36.80 o 
  -4  -1   9      260.89      267.82     30.46 o 
  -3  -1   9        4.40        5.65      7.14 o 
  -2  -1   9       11.72       -0.27      7.16 o 
  -1  -1   9      716.90      553.16     41.46 o 
   0  -1   9        7.30        8.75      2.52 o 
   1  -1   9        6.89        9.48      2.50 o 
   2  -1   9      226.72      236.80     11.20 o 
   3  -1   9      386.41      387.64     20.53 o 
   4  -1   9       16.97       18.41      6.01 o 
   5  -1   9       43.18       43.44      8.56 o 
   6  -1   9       43.13       62.26     13.55 o 
   7  -1   9       31.22       37.65     11.52 o 
   8  -1   9       15.73       22.54      8.11 o 
   9  -1   9       22.44        8.13     12.73 o 
  10  -1   9       21.90       37.66     16.00 o 
 -10   0   9      263.36      313.70     36.30 o 
  -9   0   9       82.98       76.48     18.08 o 
  -8   0   9      101.67       91.87     19.23 o 
  -7   0   9       10.15       11.43     10.36 o 
  -6   0   9        6.83       20.32     10.07 o 
  -5   0   9       28.48       25.58     10.23 o 
  -4   0   9      695.47      741.67     48.22 o 
  -3   0   9      708.01      748.39     47.75 o 
  -2   0   9        1.80       -1.84      6.74 o 
  -1   0   9        9.53        3.29      7.38 o 
   0   0   9        0.02        6.33      8.29 o 
   1   0   9      112.52      105.89      5.98 o 
   2   0   9        9.50       14.64      3.21 o 
   3   0   9      517.87      502.89     17.76 o 
   4   0   9      434.12      487.31     24.53 o 
   5   0   9       29.92       34.98     13.83 o 
   6   0   9        2.74        7.61      6.10 o 
   7   0   9        2.93        5.20      5.09 o 
   8   0   9       19.64        7.61      8.45 o 
   9   0   9        3.82       18.69      8.12 o 
  10   0   9       30.22       36.16     10.79 o 
 -10   1   9       19.61       15.33      7.98 o 
  -9   1   9       19.41       32.15     11.79 o 
  -8   1   9      159.49      135.89     22.22 o 
  -7   1   9       42.11       43.63      7.05 o 
  -6   1   9       16.63       16.84      4.17 o 
  -5   1   9      234.30      206.03     16.83 o 
  -4   1   9       18.60       12.60      9.24 o 
  -3   1   9       10.52        5.10      8.51 o 
  -2   1   9      516.62      496.30     37.54 o 
  -1   1   9        2.04        3.33      7.09 o 
   0   1   9      194.86      153.24      9.00 o 
   1   1   9       56.76       43.93      6.15 o 
   2   1   9      112.76      117.70     10.04 o 
   3   1   9      119.85      146.04     12.57 o 
   4   1   9      192.81      185.64     26.05 o 
   5   1   9       65.67       64.91     16.55 o 
   6   1   9       84.83       92.37     20.37 o 
   7   1   9      309.14      285.04     34.34 o 
   8   1   9       25.60       46.57     16.42 o 
   9   1   9        0.03       -2.08      8.78 o 
  10   1   9        0.09      -12.60     14.01 o 
  11   1   9       65.37       61.63     19.79 o 
  -9   2   9        2.37       -0.97      5.60 o 
  -8   2   9       52.97       53.95      8.77 o 
  -7   2   9      676.37      705.02     27.30 o 
  -6   2   9      896.72      975.88     41.38 o 
  -5   2   9      450.28      445.77     18.89 o 
  -4   2   9      994.29      921.40     76.23 o 
  -3   2   9        3.15        8.79      7.58 o 
  -2   2   9      389.43      388.21     32.63 o 
  -1   2   9        2.51        5.14      3.26 o 
   0   2   9        0.08        2.74      9.57 o 
   1   2   9       56.35       53.98      4.55 o 
   2   2   9       73.97       68.21      7.98 o 
   3   2   9      592.74      574.86     18.57 o 
   4   2   9        6.92        8.03      4.79 o 
   5   2   9        9.05       13.29      9.08 o 
   6   2   9      686.82      727.71     37.72 o 
   7   2   9      123.91      147.28     16.37 o 
   8   2   9      165.97      195.05     19.76 o 
   9   2   9       75.92       63.36     18.48 o 
  -9   3   9        7.42       -5.44      6.30 o 
  -8   3   9        1.64        8.59      8.62 o 
  -7   3   9       12.98       17.14      5.59 o 
  -6   3   9        0.88        3.04      4.33 o 
  -5   3   9      243.77      230.52     10.49 o 
  -4   3   9      906.13      861.41     51.42 o 
  -3   3   9       49.82       56.06      4.89 o 
  -2   3   9      384.63      340.03     17.60 o 
  -1   3   9        4.99        4.79      2.59 o 
   0   3   9      246.86      238.25     11.68 o 
   1   3   9      118.09      107.74      9.47 o 
   2   3   9      292.97      283.69     11.94 o 
   3   3   9        4.36       14.02      3.70 o 
   4   3   9        0.34        6.82      4.76 o 
   5   3   9      315.48      326.36     16.84 o 
   6   3   9      308.28      303.19     22.12 o 
   7   3   9       90.38      112.65     19.38 o 
   8   3   9        2.62       10.40      5.83 o 
   9   3   9       10.54       -1.46      6.00 o 
  10   3   9      159.78      149.02     26.16 o 
  11   3   9        0.20       -0.84      9.73 o 
  -9   4   9        4.20        5.10      6.58 o 
  -8   4   9        6.01        6.93      4.86 o 
  -7   4   9       22.88       20.57      5.62 o 
  -6   4   9        0.02       -0.22      5.00 o 
  -5   4   9      391.81      403.38     15.19 o 
  -4   4   9     1731.51     1729.39     24.95 o 
  -3   4   9      938.58      941.53     24.04 o 
  -2   4   9      502.05      466.08     23.20 o 
  -1   4   9       34.06       34.99      4.37 o 
   0   4   9      212.25      191.10     15.83 o 
   1   4   9       35.63       31.68      6.08 o 
   2   4   9       92.96       93.87      7.58 o 
   3   4   9      312.84      298.80     27.11 o 
   4   4   9      361.53      366.76     21.59 o 
   5   4   9       79.32       69.44     10.79 o 
   6   4   9       42.20       27.23      8.16 o 
   7   4   9      202.94      222.70     20.02 o 
   8   4   9      166.54      155.62     17.75 o 
   9   4   9        6.37       11.76     10.41 o 
  10   4   9      102.71      102.63     21.56 o 
  11   4   9        1.40       -5.08      7.80 o 
 -10   5   9       19.53       21.53     10.92 o 
  -9   5   9       21.23        5.40      8.09 o 
  -8   5   9       85.24       78.27     12.18 o 
  -7   5   9       39.14       36.13      7.93 o 
  -6   5   9       18.32        9.20      4.68 o 
  -5   5   9       10.85        5.05      2.94 o 
  -4   5   9       27.13        8.66      4.73 o 
  -3   5   9       68.23       74.36      9.29 o 
  -2   5   9      879.66      931.92     21.91 o 
  -1   5   9       59.16       54.80      5.71 o 
   0   5   9      400.65      412.93     18.59 o 
   1   5   9      119.02      105.63     10.37 o 
   2   5   9       17.06       18.87      6.06 o 
   3   5   9       64.82       41.70     15.30 o 
   4   5   9      131.95      159.61     14.92 o 
   5   5   9      169.59      188.73     17.19 o 
   6   5   9       29.72       28.03      8.01 o 
   7   5   9      316.95      289.16     31.58 o 
   8   5   9        5.04        3.10     11.73 o 
   9   5   9        1.45       19.06     10.36 o 
  10   5   9       19.14        9.58      8.76 o 
  11   5   9      102.84      121.47     24.54 o 
  -9   6   9        0.02       10.00      7.17 o 
  -8   6   9        7.86        7.77      6.59 o 
  -7   6   9       89.81       82.88     10.99 o 
  -6   6   9        2.81        3.36      4.19 o 
  -5   6   9      161.67      148.28     17.44 o 
  -4   6   9       75.12       84.06      8.50 o 
  -3   6   9        7.07        9.44      4.70 o 
  -2   6   9      719.33      695.67     28.16 o 
  -1   6   9      367.39      338.13     18.34 o 
   0   6   9      456.65      441.69     21.36 o 
   1   6   9       90.42       90.54     10.80 o 
   2   6   9      159.42      162.49     11.40 o 
   3   6   9        3.12       19.57      6.95 o 
   4   6   9       22.86       20.05      8.65 o 
   5   6   9      110.37      134.93     15.29 o 
   6   6   9      183.36      197.41     18.82 o 
   7   6   9       79.57       95.88     14.28 o 
   8   6   9       25.27       23.78     11.97 o 
   9   6   9      306.97      282.21     33.61 o 
  10   6   9        2.66       -4.50      7.83 o 
  11   6   9        9.79       -1.03      8.74 o 
  -9   7   9       40.82       46.66     15.43 o 
  -8   7   9        3.65       18.18      9.67 o 
  -7   7   9        1.53        8.73      7.56 o 
  -6   7   9       59.39       64.32      9.71 o 
  -5   7   9       58.36       55.55      9.15 o 
  -4   7   9       20.26       24.88      5.65 o 
  -3   7   9       14.37       12.12      4.76 o 
  -2   7   9       51.71       33.19      7.50 o 
  -1   7   9      148.70      172.35     13.43 o 
   0   7   9      114.60      141.66     13.64 o 
   1   7   9      384.56      370.62     21.66 o 
   2   7   9      293.06      271.70     19.33 o 
   3   7   9       16.08       15.28      6.88 o 
   4   7   9        3.87        1.10      8.23 o 
   5   7   9        1.96        5.49     10.46 o 
   6   7   9      376.77      407.68     27.25 o 
   7   7   9        1.28        1.45      6.51 o 
   8   7   9       70.42      100.23     19.51 o 
   9   7   9        4.52        4.20      7.31 o 
  10   7   9        0.34       -3.98      8.30 o 
  11   7   9        2.54       13.61     14.12 o 
  -8   8   9        3.64        0.14      7.76 o 
  -7   8   9        8.17       37.69     13.75 o 
  -6   8   9        0.24        2.52      9.09 o 
  -5   8   9        4.87       15.48      7.94 o 
  -4   8   9       47.42       38.17      8.08 o 
  -3   8   9      116.00      105.18     12.86 o 
  -2   8   9      263.26      251.86     26.32 o 
  -1   8   9       83.25       57.95      7.52 o 
   0   8   9      342.05      326.25     21.41 o 
   1   8   9       15.36       19.95      6.96 o 
   2   8   9      397.39      387.01     29.74 o 
   3   8   9      233.64      235.04     19.56 o 
   4   8   9       63.49       55.98     10.68 o 
   5   8   9       32.11       22.60     13.11 o 
   6   8   9        0.45       -0.81      5.87 o 
   7   8   9        0.47       -3.86      6.76 o 
   8   8   9        4.94        2.24      7.52 o 
   9   8   9       16.38       19.19     11.56 o 
  10   8   9        0.29       12.81      9.10 o 
  -8   9   9        1.79        3.42     10.01 o 
  -7   9   9       82.75       57.48     16.47 o 
  -6   9   9      164.16      199.25     27.51 o 
  -5   9   9        0.16       -1.22      4.32 o 
  -4   9   9        0.08        1.48      4.82 o 
  -3   9   9       99.79      116.29     13.91 o 
  -2   9   9       43.35       54.94      9.91 o 
  -1   9   9       48.11       36.81      6.61 o 
   0   9   9       21.59       36.84      9.54 o 
   1   9   9        5.71       20.68      7.27 o 
   2   9   9      159.16      156.94     16.33 o 
   3   9   9        5.60       12.61      6.71 o 
   4   9   9       22.61       15.05      8.39 o 
   5   9   9       53.18       50.75     13.41 o 
   6   9   9        8.58       22.19     10.12 o 
   7   9   9      258.10      205.24     28.13 o 
   8   9   9      153.34      183.01     27.94 o 
   9   9   9        7.00        9.29      8.72 o 
  10   9   9       21.11        9.79      8.64 o 
  -7  10   9       84.25      106.62     21.88 o 
  -6  10   9       26.83       17.81     12.04 o 
  -5  10   9       42.59       30.14     12.76 o 
  -4  10   9        4.08        3.27      6.50 o 
  -3  10   9       51.98       19.99     10.49 o 
  -2  10   9        0.47        9.60      8.24 o 
  -1  10   9      395.08      371.61     24.31 o 
   0  10   9       10.65       11.96      8.00 o 
   1  10   9       79.73       93.66     17.42 o 
   2  10   9       15.55       22.52      9.87 o 
   3  10   9        0.55       -2.56      7.45 o 
   4  10   9       26.75       22.64      9.80 o 
   5  10   9      368.54      385.81     36.92 o 
   6  10   9       24.07       11.74      7.85 o 
   7  10   9       61.74       70.09     17.09 o 
   8  10   9       66.44       78.72     19.42 o 
   9  10   9        0.48       -1.54      7.77 o 
  -6  11   9       30.43       21.67     12.71 o 
  -5  11   9       45.30       46.19     16.30 o 
  -4  11   9        4.62        3.19      7.33 o 
  -3  11   9       33.31       22.22     11.33 o 
  -2  11   9       96.50       84.10     18.24 o 
  -1  11   9        3.74        2.11      4.89 o 
   0  11   9        4.77        3.22      7.26 o 
   1  11   9        0.02        4.02      6.20 o 
   2  11   9        2.28       13.30      8.96 o 
   3  11   9       26.85       30.13     11.41 o 
   4  11   9        0.02       -5.12      7.84 o 
   5  11   9        0.17       -5.19      9.03 o 
   6  11   9       44.68       42.19     15.33 o 
   7  11   9      380.41      340.00     38.39 o 
   8  11   9       45.91       42.72     15.61 o 
   9  11   9       25.61       18.05     13.48 o 
  -5  12   9       17.49       19.13     11.96 o 
  -4  12   9        0.02       -1.58      7.47 o 
  -3  12   9       40.52       26.15     12.37 o 
  -2  12   9       82.13       78.27     18.64 o 
  -1  12   9       79.21      108.35     15.08 o 
   0  12   9        7.17       27.43     12.77 o 
   1  12   9       23.88       37.44     12.79 o 
   2  12   9       13.80       13.79      8.89 o 
   3  12   9       28.47       72.80     19.41 o 
   4  12   9       33.12       37.84     13.36 o 
   5  12   9       24.59       32.67     14.22 o 
   6  12   9       48.56       68.84     19.47 o 
   7  12   9       15.68        7.66     11.51 o 
   8  12   9       36.90       40.39     15.68 o 
  -4  13   9      105.03      117.70     23.97 o 
  -3  13   9        7.05       -8.63     10.94 o 
  -2  13   9       79.53       94.70     21.46 o 
  -1  13   9        1.31       -3.26     11.72 o 
   0  13   9       72.67       48.15     16.33 o 
   1  13   9       56.09       56.28     17.85 o 
   2  13   9       38.52       48.01     15.95 o 
   3  13   9        0.01       -8.32      9.54 o 
   4  13   9        1.25        4.79      8.67 o 
   5  13   9        1.40       14.10     12.90 o 
   6  13   9        0.14      -13.73     13.73 o 
  -1  14   9       31.73       26.26      9.21 o 
   0  14   9        0.64       -0.55      8.61 o 
   1  14   9       21.07       30.94     13.74 o 
   2  14   9       31.01       47.92     16.43 o 
   3  14   9       13.12        6.57      9.90 o 
   4  14   9        7.32        9.43     10.49 o 
  -2  -7  10       28.55       45.61     17.83 o 
  -1  -7  10       17.54       18.82     12.95 o 
   0  -7  10        1.00        7.32     11.16 o 
   1  -7  10       30.19       38.07     14.86 o 
  -5  -6  10      142.19      144.29     30.57 o 
  -4  -6  10        9.55       10.65     12.36 o 
  -3  -6  10       29.02       29.41     17.17 o 
  -2  -6  10      170.62      177.30     31.26 o 
  -1  -6  10        0.62       -1.45      7.35 o 
   0  -6  10       37.90       47.35     17.44 o 
   1  -6  10      234.61      238.87     34.42 o 
   2  -6  10        3.51      -12.87     12.87 o 
   3  -6  10       31.41       52.30     17.33 o 
   4  -6  10        6.14       11.60     10.41 o 
  -6  -5  10       86.88       80.43     21.91 o 
  -5  -5  10        6.42       -6.92      9.78 o 
  -4  -5  10        5.71       15.54     12.97 o 
  -3  -5  10       59.86       44.59     16.77 o 
  -2  -5  10       52.10       61.46     18.18 o 
  -1  -5  10        7.41        3.24      8.32 o 
   0  -5  10       12.12       13.29      9.36 o 
   1  -5  10        0.01        5.20      7.01 o 
   2  -5  10       33.00       21.79     11.72 o 
   3  -5  10       37.60       36.40     14.81 o 
   4  -5  10        1.95       23.87     13.58 o 
   5  -5  10        2.79      -10.66     10.66 o 
  -7  -4  10        4.04       12.65     10.95 o 
  -6  -4  10        2.70       -5.56      9.55 o 
  -5  -4  10       16.51       32.41     15.59 o 
  -4  -4  10        0.33       -3.68      8.10 o 
  -3  -4  10        3.77       -1.80      8.59 o 
  -2  -4  10      125.09      142.78     25.92 o 
  -1  -4  10      151.48      146.40     26.20 o 
   0  -4  10       13.29        6.23      8.05 o 
   1  -4  10       34.61       27.71     12.95 o 
   2  -4  10      203.18      199.25     28.81 o 
   3  -4  10       46.89       30.43     12.35 o 
   4  -4  10       10.49       12.42      5.18 o 
   5  -4  10       60.92       44.47      9.61 o 
   6  -4  10       12.00       27.72      8.38 o 
   7  -4  10        2.25       17.23     10.66 o 
  -8  -3  10       30.28       40.67     15.76 o 
  -7  -3  10       14.61       23.03     12.94 o 
  -6  -3  10       33.89       60.20     17.89 o 
  -5  -3  10      155.10      167.99     28.35 o 
  -4  -3  10       65.53       65.72     18.19 o 
  -3  -3  10       64.41      101.06     21.80 o 
  -2  -3  10        0.50       10.44     10.59 o 
  -1  -3  10       46.65       33.66      5.58 o 
   0  -3  10      186.95      234.79     30.57 o 
   1  -3  10       31.40       15.61      8.73 o 
   2  -3  10       36.04       38.04      6.81 o 
   3  -3  10        0.27       -0.43      4.02 o 
   4  -3  10       26.95       27.92      7.39 o 
   5  -3  10        2.91        4.05      9.42 o 
   6  -3  10       15.41       11.91      6.26 o 
   7  -3  10       13.45       10.84     13.56 o 
   8  -3  10       51.79       61.36     16.56 o 
  -8  -2  10        1.11       -8.75      9.10 o 
  -7  -2  10       78.13       90.68     21.45 o 
  -6  -2  10      123.97      117.70     23.38 o 
  -5  -2  10       50.60       67.78     18.92 o 
  -4  -2  10       10.14       12.55     10.62 o 
  -3  -2  10       32.43       23.29     12.22 o 
  -2  -2  10       42.10       58.15     16.38 o 
  -1  -2  10       15.80        7.57      5.50 o 
   0  -2  10       24.92       28.17     12.77 o 
   1  -2  10       89.20       83.43      7.11 o 
   2  -2  10      275.51      281.20     23.66 o 
   3  -2  10      100.76      112.49     11.85 o 
   4  -2  10       28.00       24.08      6.43 o 
   5  -2  10       79.30       91.08     22.43 o 
   6  -2  10      185.74      226.56     20.25 o 
   7  -2  10       23.02       15.40      7.37 o 
   8  -2  10       92.19      119.22     18.05 o 
   9  -2  10        1.84       27.83     12.59 o 
  -9  -1  10        0.28       17.77     11.66 o 
  -8  -1  10       15.27       23.21     12.20 o 
  -7  -1  10       31.54       73.64     19.52 o 
  -6  -1  10       12.09       17.58      9.84 o 
  -5  -1  10      232.12      268.29     32.73 o 
  -4  -1  10       64.86       52.16     16.15 o 
  -3  -1  10       13.16       -3.34     10.48 o 
  -2  -1  10      119.38       97.09     19.07 o 
  -1  -1  10        0.92        2.98      7.39 o 
   0  -1  10      177.90      150.24     21.37 o 
   1  -1  10        5.01        9.99      3.55 o 
   2  -1  10        0.48        4.93      3.26 o 
   3  -1  10        0.06        2.41      2.68 o 
   4  -1  10        4.03        2.81      3.65 o 
   5  -1  10      492.10      483.11     79.30 o 
   6  -1  10        0.21       -4.99      8.40 o 
   7  -1  10       23.33       34.21      8.75 o 
   8  -1  10      101.81      145.64     18.24 o 
   9  -1  10       20.94        1.55     10.14 o 
  -9   0  10      171.14      172.56     27.83 o 
  -8   0  10      117.25      107.35     21.70 o 
  -7   0  10        1.39        5.45      7.60 o 
  -6   0  10       97.92       92.67     19.27 o 
  -5   0  10      441.24      477.31     42.01 o 
  -4   0  10       37.42       59.28     16.52 o 
  -3   0  10       16.15        6.61      7.41 o 
  -2   0  10        7.30        6.47      7.05 o 
  -1   0  10       74.92       75.76     17.71 o 
   0   0  10      139.54       99.24     20.24 o 
   1   0  10       69.10       61.71      4.44 o 
   2   0  10       23.63       26.76      4.07 o 
   3   0  10      140.03      142.83     13.07 o 
   4   0  10       19.79       20.98      6.22 o 
   5   0  10      105.68      102.12     12.81 o 
   6   0  10      172.19      162.04     17.06 o 
   7   0  10      160.67      172.69     25.31 o 
   8   0  10      207.47      242.82     22.82 o 
   9   0  10       69.31       42.32     11.31 o 
  10   0  10        0.00      -10.53     10.53 o 
  -9   1  10       93.29       88.42     19.05 o 
  -8   1  10       73.84       79.13     18.43 o 
  -7   1  10        1.29      -10.12     10.12 o 
  -6   1  10       46.74       24.73     11.60 o 
  -5   1  10        4.99        0.20      6.87 o 
  -4   1  10      194.24      213.56     27.15 o 
  -3   1  10      319.44      292.56     31.34 o 
  -2   1  10       34.15       34.11     12.72 o 
  -1   1  10      308.29      276.55     30.05 o 
   0   1  10       16.27       14.44     10.07 o 
   1   1  10        4.25        8.09      1.72 o 
   2   1  10      102.40       89.96     19.43 o 
   3   1  10      265.76      264.83     17.11 o 
   4   1  10       71.96       75.83     19.05 o 
   5   1  10       10.19       15.93     13.19 o 
   6   1  10        2.21       20.27     15.01 o 
   7   1  10      251.69      206.42     31.53 o 
   8   1  10        2.34        1.56      6.18 o 
   9   1  10       57.19       49.44     11.49 o 
  10   1  10       10.73       15.39     15.37 o 
  -9   2  10        2.17        6.28      7.14 o 
  -8   2  10       21.96       14.50      9.42 o 
  -7   2  10       26.65       17.09      9.39 o 
  -6   2  10      152.04      161.11     24.42 o 
  -5   2  10      164.98      135.56     10.96 o 
  -4   2  10      696.41      753.65     49.35 o 
  -3   2  10      127.36      118.45     20.50 o 
  -2   2  10       26.47       18.75      9.82 o 
  -1   2  10        2.91       -0.73      6.88 o 
   0   2  10       23.93       18.94      3.52 o 
   1   2  10        7.46        4.55      3.36 o 
   2   2  10       32.52       27.89      5.46 o 
   3   2  10      382.14      358.33     19.82 o 
   4   2  10       69.06       72.45     19.48 o 
   5   2  10      173.97      184.89     28.54 o 
   6   2  10       30.48       32.47     15.90 o 
   7   2  10      218.84      255.93     35.51 o 
   8   2  10       45.97       85.80     22.75 o 
   9   2  10      229.31      304.31     39.29 o 
  10   2  10       97.15      109.50     25.93 o 
  -9   3  10        4.95        9.92      8.15 o 
  -8   3  10       70.55       69.15     15.99 o 
  -7   3  10       28.56       35.35     12.65 o 
  -6   3  10      100.78       95.70     10.12 o 
  -5   3  10       81.32       78.69      8.42 o 
  -4   3  10       42.28       46.76      5.90 o 
  -3   3  10      197.66      185.18     24.48 o 
  -2   3  10      483.65      473.42     16.36 o 
  -1   3  10      144.09      139.08      9.54 o 
   0   3  10       33.72       27.63      5.25 o 
   1   3  10       72.88       68.78      8.32 o 
   2   3  10       57.68       55.91      4.85 o 
   3   3  10       44.14       36.80      5.34 o 
   4   3  10      295.58      279.57     19.17 o 
   5   3  10        2.13        5.66      5.14 o 
   6   3  10      118.27      112.32     14.38 o 
   7   3  10        7.10        4.96      5.90 o 
   8   3  10       45.22       51.70     11.36 o 
   9   3  10        7.33        8.87      7.35 o 
  10   3  10       53.85       60.92     13.25 o 
  -8   4  10        4.86       23.07     11.30 o 
  -7   4  10       80.29       76.95     10.37 o 
  -6   4  10        5.96       -0.21      3.07 o 
  -5   4  10       31.47       22.50      5.66 o 
  -4   4  10       97.32       98.35      6.35 o 
  -3   4  10       10.14       14.65      4.36 o 
  -2   4  10     1575.99     1589.43     43.22 o 
  -1   4  10      303.98      292.92     16.08 o 
   0   4  10        3.95        6.58      2.27 o 
   1   4  10       28.51       28.65      4.72 o 
   2   4  10       13.30        7.91      4.32 o 
   3   4  10      179.57      168.75     22.09 o 
   4   4  10      247.14      250.21     18.18 o 
   5   4  10      408.06      426.15     25.41 o 
   6   4  10       31.56       22.87      8.19 o 
   7   4  10       79.08       79.97     12.73 o 
   8   4  10      183.96      210.60     21.14 o 
   9   4  10        5.71        9.68      9.51 o 
  10   4  10       30.23       27.96     12.01 o 
  11   4  10      120.98      165.22     30.71 o 
  -8   5  10       79.74       62.24     13.58 o 
  -7   5  10       61.95       64.08     16.70 o 
  -6   5  10       32.87       16.89     11.55 o 
  -5   5  10      422.80      434.94     22.68 o 
  -4   5  10       14.85       13.53      3.69 o 
  -3   5  10      478.43      494.28     12.70 o 
  -2   5  10       19.03       22.72      3.77 o 
  -1   5  10        3.10        5.70      3.12 o 
   0   5  10      274.67      293.41     15.44 o 
   1   5  10      337.40      322.77     17.29 o 
   2   5  10        0.06        7.57      6.18 o 
   3   5  10        0.26       -1.32      2.87 o 
   4   5  10       35.78       31.79      7.71 o 
   5   5  10        0.48       -6.77      6.77 o 
   6   5  10       78.91       87.00     12.78 o 
   7   5  10       56.96       66.64     12.26 o 
   8   5  10       44.39       53.90     11.65 o 
   9   5  10       12.80       -1.92      7.37 o 
  10   5  10       34.19       21.07     11.39 o 
  11   5  10        0.01       94.74     22.25 o 
  -8   6  10        6.95       10.43     10.03 o 
  -7   6  10       64.25       74.31     11.81 o 
  -6   6  10        3.80        2.69      6.60 o 
  -5   6  10      160.34      147.01     14.20 o 
  -4   6  10       46.16       34.25      4.64 o 
  -3   6  10      127.64      115.00     12.27 o 
  -2   6  10       28.19       29.14      6.94 o 
  -1   6  10       60.76       58.73      8.21 o 
   0   6  10     1400.47     1388.20     41.34 o 
   1   6  10      549.95      580.09     59.33 o 
   2   6  10       73.97       80.01      8.30 o 
   3   6  10       58.22       49.89      9.07 o 
   4   6  10        5.36        5.83      5.42 o 
   5   6  10        0.09        1.81      5.18 o 
   6   6  10        4.51        3.46      6.29 o 
   7   6  10       56.29       51.75     11.63 o 
   8   6  10        5.55        4.08     15.16 o 
   9   6  10       37.06       42.07     15.88 o 
  10   6  10      179.12      234.07     32.74 o 
  -8   7  10       26.55       23.05     12.87 o 
  -7   7  10       55.48       59.63     14.90 o 
  -6   7  10       61.09       60.62     19.25 o 
  -5   7  10        8.02       16.97      7.09 o 
  -4   7  10        0.17        2.40      4.17 o 
  -3   7  10      269.36      268.00     19.45 o 
  -2   7  10       54.68       49.78      6.61 o 
  -1   7  10       78.29       81.58     28.47 o 
   0   7  10        7.07        8.08      5.96 o 
   1   7  10      730.68      736.30     30.56 o 
   2   7  10      280.00      279.58     19.72 o 
   3   7  10      203.47      207.46     17.75 o 
   4   7  10      200.03      177.20     17.13 o 
   5   7  10       80.43       88.23     12.84 o 
   6   7  10       60.49       83.94     13.18 o 
   7   7  10        9.04        2.01      7.49 o 
   8   7  10       55.46       81.49     17.99 o 
   9   7  10        0.76       -0.42      8.30 o 
  10   7  10       23.18       33.52     13.43 o 
  -8   8  10        2.23       -9.50      9.50 o 
  -7   8  10        2.51       -7.78      7.78 o 
  -6   8  10        6.65        4.99      7.72 o 
  -5   8  10        7.82       11.09      6.13 o 
  -4   8  10      117.95      143.06     15.03 o 
  -3   8  10       92.86       86.62     18.47 o 
  -2   8  10       23.47       31.89      5.94 o 
  -1   8  10      141.36      164.05     15.58 o 
   0   8  10       48.77       41.34     14.53 o 
   1   8  10        4.82       15.75      6.54 o 
   2   8  10        2.23        5.90      6.03 o 
   3   8  10       11.75       18.23      6.67 o 
   4   8  10      172.05      190.65     18.43 o 
   5   8  10      200.22      172.11     18.30 o 
   6   8  10       53.03       37.92      9.91 o 
   7   8  10       69.41       72.83     17.06 o 
   8   8  10        4.00        4.82      9.97 o 
   9   8  10        3.39        8.18      8.54 o 
  10   8  10       22.98       22.85     12.32 o 
  -7   9  10       23.31       23.63     11.34 o 
  -6   9  10       98.56       91.95     19.33 o 
  -5   9  10       64.21       75.47     19.54 o 
  -4   9  10       25.64       20.65      7.54 o 
  -3   9  10        0.13        4.23      4.99 o 
  -2   9  10        1.08        8.65      4.85 o 
  -1   9  10      336.81      322.26     20.86 o 
   0   9  10       10.64       10.91      6.04 o 
   1   9  10       26.98       29.67      8.44 o 
   2   9  10        5.47       11.82      6.94 o 
   3   9  10       10.04        3.58      5.46 o 
   4   9  10      373.10      434.66     28.22 o 
   5   9  10       67.69       61.32     15.31 o 
   6   9  10        1.58        7.12      8.07 o 
   7   9  10       52.64       50.93     15.80 o 
   8   9  10       14.28       21.19     11.09 o 
   9   9  10        0.51       21.02     11.18 o 
  10   9  10       21.23        3.21      7.60 o 
  -7  10  10       37.21       39.01     14.63 o 
  -6  10  10        5.30       20.57     12.23 o 
  -5  10  10       30.96        7.49      8.85 o 
  -4  10  10        2.22       -2.83      7.13 o 
  -3  10  10       11.54       13.15      6.69 o 
  -2  10  10        6.03        3.51      5.29 o 
  -1  10  10       10.95        2.26      5.08 o 
   0  10  10        3.93       33.03      9.38 o 
   1  10  10      259.43      274.34     22.45 o 
   2  10  10       48.48       44.82      9.60 o 
   3  10  10        1.86       -7.31      8.06 o 
   4  10  10       26.24       16.77     10.45 o 
   5  10  10        9.24        7.35      8.96 o 
   6  10  10       62.23       63.81     15.77 o 
   7  10  10      151.41      150.33     25.35 o 
   8  10  10       53.47       57.41     17.11 o 
   9  10  10       17.13        8.68     10.86 o 
  -6  11  10      181.11      182.87     29.19 o 
  -5  11  10       18.85       49.98     15.16 o 
  -4  11  10        0.08       11.43      8.81 o 
  -3  11  10       15.46       19.84     12.38 o 
  -2  11  10      158.06      129.72     22.51 o 
  -1  11  10        1.92        4.35      4.54 o 
   0  11  10       15.61       -0.19      8.12 o 
   1  11  10      101.79      107.78     19.92 o 
   2  11  10        2.07        6.22      7.41 o 
   3  11  10       52.50       54.48     16.11 o 
   4  11  10        5.81       -8.45      8.45 o 
   5  11  10       80.88       78.42     18.78 o 
   6  11  10      202.26      282.78     34.70 o 
   7  11  10       22.92       25.18     14.70 o 
   8  11  10       72.12       70.87     18.62 o 
  -5  12  10        2.97        3.84      7.77 o 
  -4  12  10        7.12      -11.30     11.30 o 
  -3  12  10       12.61       -4.29      8.45 o 
  -2  12  10        0.66        5.70      7.45 o 
  -1  12  10      123.21      142.75     24.29 o 
   0  12  10        0.03       -9.85      9.85 o 
   1  12  10       14.61       -1.02      6.48 o 
   2  12  10       45.77       64.21     16.97 o 
   3  12  10       39.90       57.20     16.70 o 
   4  12  10        0.01       -7.54      8.93 o 
   5  12  10       28.52       29.44     11.27 o 
   6  12  10        1.72       -2.40     11.01 o 
   7  12  10        0.02       -4.52     10.65 o 
  -3  13  10       20.58       28.11     13.88 o 
  -2  13  10       52.33       57.57     12.16 o 
  -1  13  10       14.90       23.00     13.12 o 
   0  13  10        6.78        6.01      7.74 o 
   1  13  10       25.06       24.26     14.70 o 
   2  13  10       10.52        3.67      7.83 o 
   3  13  10       52.37       61.78     17.85 o 
   4  13  10        3.49        1.24      7.25 o 
   5  13  10        0.65      -10.02     10.02 o 
   6  13  10        4.41       -2.76      8.32 o 
   0  14  10       10.14      -13.17     13.17 o 
   1  14  10       29.28       26.54     13.26 o 
   2  14  10        5.20       17.98     12.18 o 
   3  14  10        3.79      -11.08     11.08 o 
  -1  -6  11       29.60       49.43     20.20 o 
   0  -6  11      188.09      209.09     33.81 o 
   1  -6  11        0.17       34.61     15.57 o 
  -4  -5  11        2.80       -7.21     10.62 o 
  -3  -5  11       15.22       19.56     12.69 o 
  -2  -5  11        0.77       -4.01      8.93 o 
  -1  -5  11       37.07       32.39     15.40 o 
   0  -5  11       16.22        1.65     10.98 o 
   1  -5  11       12.10       -5.74      9.04 o 
   2  -5  11       94.07       90.41     22.79 o 
   3  -5  11       30.96       24.62     14.57 o 
   4  -5  11       17.91       32.54     15.10 o 
  -6  -4  11       17.88       -3.51     12.99 o 
  -5  -4  11        0.32       10.27     10.20 o 
  -4  -4  11       30.08       69.57     21.26 o 
  -3  -4  11        0.53        0.52      7.37 o 
  -2  -4  11      115.38      130.13     25.77 o 
  -1  -4  11       12.57       -6.83     12.02 o 
   0  -4  11      194.51      201.40     31.13 o 
   1  -4  11      320.87      355.30     40.73 o 
   2  -4  11       30.57       32.86     13.01 o 
   3  -4  11       98.47       87.24     21.73 o 
   4  -4  11        0.86      -12.76     12.76 o 
   5  -4  11       45.36       38.53     14.42 o 
  -7  -3  11       55.04       68.03     21.48 o 
  -6  -3  11        1.35        1.55      9.99 o 
  -5  -3  11       35.00       73.35     21.31 o 
  -4  -3  11       11.50       39.10     16.24 o 
  -3  -3  11      193.73      225.69     33.38 o 
  -2  -3  11       73.91       69.81     19.21 o 
  -1  -3  11       23.01       11.40      9.11 o 
   0  -3  11       45.58       45.70     15.46 o 
   1  -3  11       23.21       11.01     11.34 o 
   2  -3  11      100.62      138.33     25.05 o 
   3  -3  11       26.61       42.85     15.99 o 
   4  -3  11       12.86       21.88     12.38 o 
   5  -3  11        2.15        6.21      7.61 o 
   6  -3  11       23.54       40.39     15.63 o 
   7  -3  11       10.40        1.25      8.87 o 
  -7  -2  11       18.18       -2.62      8.56 o 
  -6  -2  11       46.28       42.51     16.19 o 
  -5  -2  11       67.88       61.03     18.62 o 
  -4  -2  11       47.00       24.29     12.42 o 
  -3  -2  11       51.62       47.06     16.14 o 
  -2  -2  11       92.46       54.15     16.17 o 
  -1  -2  11       51.30       62.24     18.66 o 
   0  -2  11        0.79      -10.56     10.56 o 
   1  -2  11        4.55       -7.76      9.81 o 
   2  -2  11       56.65       49.37     16.88 o 
   3  -2  11      108.06      116.55     12.05 o 
   4  -2  11        2.53       -4.85      4.85 o 
   5  -2  11       11.84       12.77      5.36 o 
   6  -2  11       77.82       72.60     13.19 o 
   7  -2  11       23.48       34.31      9.52 o 
   8  -2  11       73.54       75.51     25.44 o 
  -8  -1  11       73.48       86.00     21.59 o 
  -7  -1  11        1.95       15.37     12.21 o 
  -6  -1  11        3.19       10.31     11.05 o 
  -5  -1  11      216.14      243.53     32.91 o 
  -4  -1  11       56.05       44.86     15.49 o 
  -3  -1  11       16.81        2.73      7.20 o 
  -2  -1  11      131.88      111.33     22.32 o 
  -1  -1  11        0.06       -1.80      9.35 o 
   0  -1  11      317.66      360.86     38.74 o 
   1  -1  11        1.18       -6.53      7.29 o 
   2  -1  11      104.12       96.06      9.16 o 
   3  -1  11        0.10       -1.68     10.15 o 
   4  -1  11       19.13       16.11      6.16 o 
   5  -1  11       77.74       71.31     11.07 o 
   6  -1  11        0.81       -3.93     12.73 o 
   7  -1  11        0.00       -6.50      6.50 o 
   8  -1  11       12.70       13.51      8.63 o 
  -8   0  11       41.19       42.28     15.30 o 
  -7   0  11       49.33       40.07     14.57 o 
  -6   0  11       31.27       16.66     10.50 o 
  -5   0  11       61.23       32.76     13.46 o 
  -4   0  11       18.54       19.05     10.50 o 
  -3   0  11        2.86      -10.41     10.41 o 
  -2   0  11       87.71       72.08     17.93 o 
  -1   0  11      518.11      435.10     41.00 o 
   0   0  11      243.38      231.96     30.30 o 
   1   0  11        7.27        5.28      4.25 o 
   2   0  11        2.99        5.58      3.06 o 
   3   0  11       64.62       57.68     11.84 o 
   4   0  11       14.81       35.77      7.78 o 
   5   0  11       13.72       13.34      6.56 o 
   6   0  11       10.66        7.79     10.65 o 
   7   0  11        1.34        2.95      5.99 o 
   8   0  11       98.35      102.56     16.09 o 
   9   0  11       38.08       56.21     13.19 o 
  -8   1  11        0.19       -2.06      8.03 o 
  -7   1  11       19.79       -3.13      8.08 o 
  -6   1  11        0.39        0.11     10.78 o 
  -5   1  11       28.75       38.01     14.58 o 
  -4   1  11      127.91      137.40     23.96 o 
  -3   1  11       35.36       13.75      8.37 o 
  -2   1  11        2.53        6.26     10.50 o 
  -1   1  11      166.24      119.16     22.04 o 
   0   1  11      195.70      160.18     25.27 o 
   1   1  11      216.71      200.39      7.72 o 
   2   1  11        7.47        4.59      2.41 o 
   3   1  11       62.48       65.04      6.85 o 
   4   1  11        1.89        2.54      6.66 o 
   5   1  11       25.75       18.69      6.52 o 
   6   1  11        0.33       -5.24      9.22 o 
   7   1  11       15.27        5.69      5.97 o 
   8   1  11        7.66        9.39     13.74 o 
   9   1  11        9.25       12.30      7.45 o 
  -9   2  11       27.24       35.34     13.27 o 
  -8   2  11       18.05       35.50     14.04 o 
  -7   2  11        7.32       14.39     10.61 o 
  -6   2  11       55.37       74.69     17.42 o 
  -5   2  11       65.01       84.62     19.23 o 
  -4   2  11      136.14      123.86     22.49 o 
  -3   2  11        0.06        0.54      8.35 o 
  -2   2  11       34.21       43.33     14.47 o 
  -1   2  11        0.08       10.59     10.84 o 
   0   2  11      139.74       92.95      9.66 o 
   1   2  11       31.35       22.69      5.35 o 
   2   2  11        2.59       -0.12      2.58 o 
   3   2  11       16.65       10.30      4.90 o 
   4   2  11        4.28       10.30      9.87 o 
   5   2  11       13.38       20.26     15.68 o 
   6   2  11        2.39       19.47     13.92 o 
   7   2  11        1.50       -8.69     10.65 o 
   8   2  11       47.29       62.69     21.76 o 
   9   2  11       26.33       -0.60     12.45 o 
  10   2  11        0.02       12.54      8.02 o 
  -8   3  11       59.46       51.45     14.68 o 
  -7   3  11       86.96       57.92     16.01 o 
  -6   3  11        6.36       10.80      9.06 o 
  -5   3  11       11.88       11.89      7.38 o 
  -4   3  11       79.82       94.25     18.88 o 
  -3   3  11       10.98        9.38      9.30 o 
  -2   3  11        0.27        1.71      8.69 o 
  -1   3  11      104.57      101.77      7.32 o 
   0   3  11      125.24      133.73      9.80 o 
   1   3  11       15.40       20.64      5.28 o 
   2   3  11      296.72      307.57     13.07 o 
   3   3  11      350.47      364.04     23.58 o 
   4   3  11        1.39        2.57      3.79 o 
   5   3  11       55.67       51.75     16.82 o 
   6   3  11       21.20       18.97      8.29 o 
   7   3  11       89.34       83.90     13.76 o 
   8   3  11       16.01       21.21      9.09 o 
   9   3  11        2.50        6.76     12.96 o 
  10   3  11       12.10       17.82     14.45 o 
  -8   4  11       13.86       20.92     10.38 o 
  -7   4  11      272.57      302.19     33.10 o 
  -6   4  11       13.22       25.93     12.04 o 
  -5   4  11       20.81       23.60      5.45 o 
  -4   4  11       19.45       12.57      9.69 o 
  -3   4  11       53.54       57.40     11.08 o 
  -2   4  11       31.97       28.04      5.12 o 
  -1   4  11      361.57      341.34     17.05 o 
   0   4  11      277.43      253.17     24.51 o 
   1   4  11       53.56       55.85      5.32 o 
   2   4  11       45.10       23.19      9.41 o 
   3   4  11        2.52        1.32      2.52 o 
   4   4  11        9.56       14.93      5.94 o 
   5   4  11       23.50       12.14     12.24 o 
   6   4  11        2.30        2.13      5.33 o 
   7   4  11       21.81       49.36     10.61 o 
   8   4  11       25.39       39.18     11.01 o 
   9   4  11       13.93       12.61     12.33 o 
  10   4  11       11.75       17.89      8.35 o 
  -7   5  11       78.45       79.73     17.87 o 
  -6   5  11        6.28       16.03      6.51 o 
  -5   5  11      187.89      149.58     19.93 o 
  -4   5  11        8.89        8.14      4.50 o 
  -3   5  11        1.31       -0.31      1.29 o 
  -2   5  11       11.42        6.90      2.79 o 
  -1   5  11        0.37        3.08      1.84 o 
   0   5  11       39.37       10.76      7.16 o 
   1   5  11      948.55      987.48     66.75 o 
   2   5  11      157.49      163.19     15.58 o 
   3   5  11        3.36        2.09      3.17 o 
   4   5  11       91.09      111.50     13.34 o 
   5   5  11       70.64       93.81     13.40 o 
   6   5  11      108.92      105.76     15.49 o 
   7   5  11        6.51       15.61      8.13 o 
   8   5  11        0.35       -4.08      6.16 o 
   9   5  11       37.55       26.29     10.06 o 
  10   5  11      199.39      197.91     30.48 o 
  -7   6  11       41.43       33.60     12.08 o 
  -6   6  11       51.90       62.43     10.41 o 
  -5   6  11       43.61       38.29      8.67 o 
  -4   6  11      294.79      336.55     20.83 o 
  -3   6  11      141.07      141.67      9.48 o 
  -2   6  11       54.56       57.74     10.77 o 
  -1   6  11      318.17      335.78     17.34 o 
   0   6  11       12.91       19.53      5.27 o 
   1   6  11      628.87      634.47     26.14 o 
   2   6  11       80.63      104.53     11.95 o 
   3   6  11        1.12        2.74      8.18 o 
   4   6  11       22.26       24.19      7.25 o 
   5   6  11        3.99        1.11      5.87 o 
   6   6  11       15.92       17.89      7.37 o 
   7   6  11        0.20       -6.77      6.77 o 
   8   6  11        2.02       -3.07      7.13 o 
   9   6  11       26.77       50.62     16.29 o 
  10   6  11        2.07        1.98      9.32 o 
  -7   7  11       72.45       80.01     16.59 o 
  -6   7  11       55.44       74.05     11.32 o 
  -5   7  11       40.81       49.05      9.07 o 
  -4   7  11       38.00       37.35     11.19 o 
  -3   7  11        0.09        2.15      4.16 o 
  -2   7  11       19.76       31.50     19.72 o 
  -1   7  11       95.23       93.13     10.90 o 
   0   7  11      184.82      193.45     15.49 o 
   1   7  11       52.23       48.56      8.54 o 
   2   7  11      182.76      179.37     16.40 o 
   3   7  11      236.72      265.98     20.17 o 
   4   7  11      187.37      205.91     33.56 o 
   5   7  11       36.27       56.51     11.55 o 
   6   7  11        0.05       -0.13      6.11 o 
   7   7  11       15.81       18.81      8.75 o 
   8   7  11       35.56       32.84     10.18 o 
   9   7  11      114.10      154.07     26.49 o 
  10   7  11       16.67       20.95     11.94 o 
  -7   8  11        0.58       -3.98      8.30 o 
  -6   8  11        5.47       15.39      8.79 o 
  -5   8  11       74.94       94.48     13.11 o 
  -4   8  11       63.12       74.81     11.73 o 
  -3   8  11       11.96        7.16      4.91 o 
  -2   8  11      284.34      314.41     16.72 o 
  -1   8  11        2.92        2.88      4.53 o 
   0   8  11      116.46       99.45     16.42 o 
   1   8  11       46.77       48.25      9.64 o 
   2   8  11      298.58      279.42     21.03 o 
   3   8  11      177.17      180.68     17.61 o 
   4   8  11       17.45       12.79      9.98 o 
   5   8  11       11.97       20.06      7.58 o 
   6   8  11       15.13       20.98     19.86 o 
   7   8  11        1.00       -2.16      6.69 o 
   8   8  11        8.37       -3.33      6.73 o 
   9   8  11        2.75       -9.54      9.67 o 
  -7   9  11       45.78       76.04     17.97 o 
  -6   9  11       24.37       44.64     13.80 o 
  -5   9  11       58.41       73.84     12.20 o 
  -4   9  11        5.95        3.93     15.87 o 
  -3   9  11        0.89        2.37      5.50 o 
  -2   9  11       68.94       72.49      9.09 o 
  -1   9  11       14.37       23.14      7.21 o 
   0   9  11       13.52        6.61      5.39 o 
   1   9  11       12.87       12.04      6.45 o 
   2   9  11      126.60      333.51    197.23 o 
   3   9  11       47.62       47.63     13.99 o 
   4   9  11        0.42       12.68      7.34 o 
   5   9  11       55.56       79.95     29.73 o 
   6   9  11      270.98      301.53     33.08 o 
   7   9  11       49.01       52.57     14.87 o 
   8   9  11        6.17        3.01      7.55 o 
   9   9  11        9.88        7.67      9.14 o 
  -6  10  11        0.68       -9.45      9.45 o 
  -5  10  11       22.47       24.48     11.90 o 
  -4  10  11       22.93       22.07      7.27 o 
  -3  10  11       61.84       66.65     11.33 o 
  -2  10  11        0.82        7.50      4.27 o 
  -1  10  11       37.49       54.41     10.23 o 
   0  10  11        9.56       12.58      6.32 o 
   1  10  11       17.50       14.21      6.25 o 
   2  10  11      167.66      169.78     18.41 o 
   3  10  11       18.25       13.32      7.63 o 
   4  10  11        6.62        4.29      6.37 o 
   5  10  11        3.69        6.65      7.43 o 
   6  10  11       10.17        5.06      7.71 o 
   7  10  11       36.70       39.44     14.76 o 
   8  10  11       25.18       29.42     12.72 o 
  -5  11  11       36.75       58.62     17.36 o 
  -4  11  11        1.10        9.50      9.23 o 
  -3  11  11       33.67       44.47     10.36 o 
  -2  11  11       17.21       15.39      6.35 o 
  -1  11  11        0.37       -7.16      7.16 o 
   0  11  11       41.14       33.33     10.20 o 
   1  11  11       13.21       13.71      7.21 o 
   2  11  11       19.60        9.88      8.37 o 
   3  11  11        0.17       -4.20      7.53 o 
   4  11  11        0.70        7.60      6.28 o 
   5  11  11       23.13       27.51     12.76 o 
   6  11  11        0.01        9.20      8.34 o 
   7  11  11       30.76       22.02     12.21 o 
   8  11  11       74.40       95.50     23.07 o 
  -4  12  11       31.74       40.74     13.48 o 
  -3  12  11        7.63       -2.01      6.79 o 
  -2  12  11        1.00       -3.65      5.08 o 
  -1  12  11       42.65       48.60     15.72 o 
   0  12  11       14.77       15.66     10.35 o 
   1  12  11        7.90        8.26      8.28 o 
   2  12  11       32.45       27.55     11.48 o 
   3  12  11        0.01       -9.43      9.43 o 
   4  12  11        5.96        4.77      8.51 o 
   5  12  11       97.01      157.80     26.52 o 
   6  12  11       30.27       35.75     13.90 o 
   7  12  11        8.05        1.84      7.40 o 
  -2  13  11       10.46        4.47      6.07 o 
  -1  13  11      112.46       89.19     20.62 o 
   0  13  11        0.31       15.93     11.24 o 
   1  13  11        9.70       16.48      9.74 o 
   2  13  11        0.46       -6.48      9.32 o 
   3  13  11        0.95      -11.01     11.01 o 
   4  13  11       16.49       40.74     16.72 o 
   5  13  11       38.17       28.55     13.41 o 
  -3  -4  12       12.22       20.07     14.70 o 
  -2  -4  12       58.77       57.15     20.77 o 
  -1  -4  12       39.21       53.53     18.62 o 
   0  -4  12       35.72       69.98     21.66 o 
   1  -4  12       26.11       24.10     14.68 o 
   2  -4  12        0.20       14.19     11.70 o 
   3  -4  12       31.68       45.84     18.06 o 
  -5  -3  12      109.99      137.99     29.12 o 
  -4  -3  12       27.19       46.92     19.08 o 
  -3  -3  12       12.64        1.78     10.22 o 
  -2  -3  12       52.71       19.21     12.82 o 
  -1  -3  12        8.45       13.34     12.21 o 
   0  -3  12       43.55       52.82     17.39 o 
   1  -3  12       51.96       61.50     19.43 o 
   2  -3  12       51.32       27.60     15.90 o 
   3  -3  12        9.57       -3.36      8.70 o 
   4  -3  12        3.92        0.76      9.44 o 
   5  -3  12       29.15       12.69     12.07 o 
  -6  -2  12        6.59      -12.71     12.71 o 
  -5  -2  12       15.71       11.49     13.89 o 
  -4  -2  12        3.97      -12.50     12.50 o 
  -3  -2  12       51.60       32.70     12.88 o 
  -2  -2  12        1.44        8.44      6.98 o 
  -1  -2  12        5.88       16.87     13.24 o 
   0  -2  12       19.58       14.06     12.50 o 
   1  -2  12       41.23       31.87     14.33 o 
   2  -2  12      127.26      147.10     27.50 o 
   3  -2  12       73.68       85.45     22.27 o 
   4  -2  12       13.16       -1.26      9.84 o 
   5  -2  12        0.02       39.96     16.78 o 
   6  -2  12        6.39       10.75     12.50 o 
  -7  -1  12        3.51      -11.53     11.53 o 
  -6  -1  12        3.82       11.96     10.56 o 
  -5  -1  12       71.65       72.88     20.26 o 
  -4  -1  12       73.23       23.49     14.14 o 
  -3  -1  12      105.64       88.98     21.43 o 
  -2  -1  12       57.08       70.83     20.62 o 
  -1  -1  12       15.87       29.14     14.12 o 
   0  -1  12      112.58      128.92     24.78 o 
   1  -1  12        6.64       10.67      9.94 o 
   2  -1  12       46.84       54.88     18.05 o 
   3  -1  12        0.04        9.70     11.59 o 
   4  -1  12        1.45       -6.10     11.86 o 
   5  -1  12       88.00       91.75     23.17 o 
   6  -1  12        1.47       -0.78     11.84 o 
   7  -1  12        6.47        1.69      6.52 o 
  -7   0  12        5.86      -12.59     12.59 o 
  -6   0  12       42.15       45.05     16.37 o 
  -5   0  12      291.57      271.91     36.50 o 
  -4   0  12       26.17       24.88     12.34 o 
  -3   0  12       33.20        0.83      8.56 o 
  -2   0  12        0.09       -5.07      9.05 o 
  -1   0  12       12.48       19.80     13.40 o 
   0   0  12      124.55      133.35     24.78 o 
   1   0  12        2.60       35.55     15.21 o 
   2   0  12        9.12        9.71      9.73 o 
   3   0  12       98.15       93.82     22.17 o 
   4   0  12        0.36        3.21      6.34 o 
   5   0  12       18.90       25.61     13.25 o 
   6   0  12      125.22      164.96     18.17 o 
   7   0  12        7.78        5.94      7.25 o 
   8   0  12       10.22       20.67     11.02 o 
  -7   1  12       20.55       57.81     17.83 o 
  -6   1  12      133.96      152.69     26.78 o 
  -5   1  12       11.71        7.38      9.98 o 
  -4   1  12       31.33       26.56     12.14 o 
  -3   1  12       20.48       40.93     15.87 o 
  -2   1  12       18.79       11.94      8.01 o 
  -1   1  12        0.09       -2.76      9.59 o 
   0   1  12      249.46      261.39     33.90 o 
   1   1  12      104.27       86.19     20.88 o 
   2   1  12      107.21      108.05     14.50 o 
   3   1  12      118.90       99.70     11.35 o 
   4   1  12       12.71        9.08      7.93 o 
   5   1  12        2.08        4.67     13.32 o 
   6   1  12       42.61       37.03     16.21 o 
   7   1  12        2.20        2.10     10.79 o 
   8   1  12        9.42       20.86      9.26 o 
  -8   2  12       31.55       26.44     14.82 o 
  -7   2  12       20.13       16.17     10.89 o 
  -6   2  12       28.16       48.27     15.07 o 
  -5   2  12        7.64       73.86     19.42 o 
  -4   2  12      267.29      297.31     35.89 o 
  -3   2  12        4.18        3.40      8.96 o 
  -2   2  12        0.04        8.80     10.22 o 
  -1   2  12       74.22       72.77     18.47 o 
   0   2  12       27.04       30.42     14.04 o 
   1   2  12       45.32       22.36      4.04 o 
   2   2  12      118.64      101.32     23.61 o 
   3   2  12       21.75        8.18     10.67 o 
   4   2  12       52.34       57.04     17.14 o 
   5   2  12        0.01       10.93     13.09 o 
   6   2  12       17.26       23.35     13.10 o 
   7   2  12       11.33       -5.13     11.41 o 
   8   2  12      272.90      364.71     46.34 o 
   9   2  12        0.12        1.90     12.15 o 
  -8   3  12        0.51       -9.29      9.29 o 
  -7   3  12       91.07      108.68     22.41 o 
  -6   3  12       10.01       13.69     10.13 o 
  -5   3  12       39.61       17.31     10.25 o 
  -4   3  12       83.68       80.73     19.49 o 
  -3   3  12        7.27        9.82      9.43 o 
  -2   3  12        0.32        4.14      8.55 o 
  -1   3  12        0.14        1.51      7.91 o 
   0   3  12        0.31        2.51      9.13 o 
   1   3  12      108.62      112.56     22.47 o 
   2   3  12       22.30       45.48     16.58 o 
   3   3  12      186.39      221.28     32.79 o 
   4   3  12      106.55      112.47     24.53 o 
   5   3  12       71.74       69.68     22.17 o 
   6   3  12        2.74        4.76     10.08 o 
   7   3  12      133.50       88.32     24.48 o 
   8   3  12        8.08      -15.25     15.25 o 
   9   3  12        8.93      -10.26     13.40 o 
  -8   4  12        0.17       -9.43      9.43 o 
  -7   4  12        9.35       16.42     10.25 o 
  -6   4  12       57.45       77.60     18.46 o 
  -5   4  12      249.78      281.30     33.92 o 
  -4   4  12       74.28       83.14     19.30 o 
  -3   4  12       26.78       21.43     12.18 o 
  -2   4  12        2.45       27.33     12.57 o 
  -1   4  12        5.91        9.56      9.80 o 
   0   4  12        2.71        0.19      9.31 o 
   1   4  12      261.01      244.67     17.58 o 
   2   4  12       35.11       33.05      9.13 o 
   3   4  12      185.25      163.35     14.09 o 
   4   4  12        0.03       -0.04      8.58 o 
   5   4  12        0.74       12.96     11.90 o 
   6   4  12       27.02       15.64     15.80 o 
   7   4  12       25.34       33.46     26.98 o 
   8   4  12        0.99        6.24      9.53 o 
   9   4  12       22.74       16.42     19.44 o 
  -7   5  12       65.16       78.24     18.83 o 
  -6   5  12       26.63        7.88      9.37 o 
  -5   5  12       84.73       85.29     18.90 o 
  -4   5  12       22.08       15.00      8.81 o 
  -3   5  12        3.70        8.16      9.80 o 
  -2   5  12        0.29       -2.74     11.09 o 
  -1   5  12       57.02       49.52     16.54 o 
   0   5  12        0.90        1.69      1.87 o 
   1   5  12       52.54       32.82      4.58 o 
   2   5  12        2.18        3.36      5.39 o 
   3   5  12      194.63      201.60     16.22 o 
   4   5  12       61.70       81.52     11.74 o 
   5   5  12        0.02       -0.14      5.24 o 
   6   5  12       98.55      112.56     22.97 o 
   7   5  12      118.38      115.04     16.48 o 
   8   5  12        9.88       14.42      8.44 o 
   9   5  12        1.80       -7.80      7.80 o 
  -7   6  12       87.04       70.78     18.75 o 
  -6   6  12       54.95       92.06     20.69 o 
  -5   6  12        5.20      -10.30     10.30 o 
  -4   6  12      111.67      113.68     12.59 o 
  -3   6  12       91.71       91.31     20.44 o 
  -2   6  12      274.79      243.16     32.88 o 
  -1   6  12       14.03       12.28      3.89 o 
   0   6  12       76.14       93.66      9.34 o 
   1   6  12       33.37       23.13      6.29 o 
   2   6  12       41.07       46.20      8.63 o 
   3   6  12      459.89      488.24     26.15 o 
   4   6  12       67.15       54.45     10.17 o 
   5   6  12       16.59       15.81      6.23 o 
   6   6  12       13.81       10.14      6.92 o 
   7   6  12       15.12       27.65      9.06 o 
   8   6  12       27.30       25.20      9.38 o 
   9   6  12        0.56       14.56      8.36 o 
  -6   7  12       57.57       85.27     19.46 o 
  -5   7  12       21.02       17.43      9.59 o 
  -4   7  12       25.59       27.88      7.32 o 
  -3   7  12        0.02        7.64     11.17 o 
  -2   7  12        0.02        1.91      3.00 o 
  -1   7  12        0.45        0.98      4.40 o 
   0   7  12      150.12      130.29     23.95 o 
   1   7  12       77.68       92.73     11.52 o 
   2   7  12      142.50      151.43     14.87 o 
   3   7  12      568.96      570.30     65.10 o 
   4   7  12        8.90       19.84      7.67 o 
   5   7  12      112.23      136.94     16.59 o 
   6   7  12      124.39      125.93     16.55 o 
   7   7  12        0.82        6.34      7.12 o 
   8   7  12       20.74       22.77      9.09 o 
   9   7  12       18.03        9.80      9.66 o 
  -6   8  12       25.05       32.79     11.03 o 
  -5   8  12       21.96       23.53      8.11 o 
  -4   8  12       75.11      101.91     13.18 o 
  -3   8  12       73.73       95.27     15.75 o 
  -2   8  12       16.31       36.55     12.70 o 
  -1   8  12        5.00        6.24      4.73 o 
   0   8  12       84.28       94.38     11.80 o 
   1   8  12      371.30      395.87     24.15 o 
   2   8  12       26.53       26.38      6.92 o 
   3   8  12       38.51       59.67     29.57 o 
   4   8  12       44.61       61.83     11.50 o 
   5   8  12      282.24      303.15     28.39 o 
   6   8  12       67.60       74.19     13.05 o 
   7   8  12       16.06       18.60      8.89 o 
   8   8  12        0.31       -6.53      8.14 o 
   9   8  12       19.97       12.57     11.05 o 
  -6   9  12        0.25        3.75      6.14 o 
  -5   9  12       81.49       92.93     18.29 o 
  -4   9  12       10.47       23.76      7.81 o 
  -3   9  12        0.05       -0.64      3.90 o 
  -2   9  12       68.64       68.18     11.08 o 
  -1   9  12        0.46        1.89      6.30 o 
   0   9  12        1.32       11.69      6.00 o 
   1   9  12       34.79       26.97      7.83 o 
   2   9  12       50.26       66.80     13.10 o 
   3   9  12       61.71       75.44     12.87 o 
   4   9  12       20.66       18.11      8.27 o 
   5   9  12      107.36       90.33     14.61 o 
   6   9  12        1.80       -7.79      7.79 o 
   7   9  12       55.94       43.57     14.41 o 
   8   9  12       45.82       43.42     14.72 o 
  -5  10  12        2.77       11.64      8.44 o 
  -4  10  12        6.47       16.69      9.15 o 
  -3  10  12       43.24       36.21      7.10 o 
  -2  10  12       57.85       70.44     12.09 o 
  -1  10  12       39.42       68.03     11.50 o 
   0  10  12       79.43       88.34     13.89 o 
   1  10  12       88.84      121.39     15.38 o 
   2  10  12       43.73       47.13     10.89 o 
   3  10  12       47.82       51.48     11.32 o 
   4  10  12      221.64      227.36     27.64 o 
   5  10  12        0.73       -7.72      7.72 o 
   6  10  12       10.20       16.25     10.68 o 
   7  10  12        2.05        2.98      8.83 o 
   8  10  12        9.22       -3.19      9.83 o 
  -4  11  12        4.91        2.88      6.67 o 
  -3  11  12       47.78       38.02      8.43 o 
  -2  11  12        2.46        6.06      6.21 o 
  -1  11  12       56.79       82.83     13.45 o 
   0  11  12        9.28        9.79      9.79 o 
   1  11  12        9.17       25.39      9.02 o 
   2  11  12       50.83       50.76     12.87 o 
   3  11  12        0.01        4.11      6.34 o 
   4  11  12       25.71       26.96     10.89 o 
   5  11  12        0.00      -11.32     11.32 o 
   6  11  12        5.63        0.39      7.27 o 
   7  11  12       17.03      -10.21     10.21 o 
  -3  12  12        0.24        2.49     16.35 o 
  -2  12  12        3.37        7.04      6.54 o 
  -1  12  12        2.87        0.28      7.38 o 
   0  12  12        0.04       27.20     12.01 o 
   1  12  12        7.16       15.34      9.76 o 
   2  12  12      166.36      189.99     27.19 o 
   3  12  12       25.70       70.55     17.19 o 
   4  12  12       61.83       63.52     17.62 o 
   5  12  12        8.51       20.48     11.79 o 
   6  12  12       73.62       77.39     19.87 o 
  -1  13  12       24.21       36.65     12.83 o 
   0  13  12        0.39       11.03      8.96 o 
   1  13  12        6.00       17.32     10.88 o 
   2  13  12       31.89       22.26      8.93 o 
   3  13  12        6.45       21.84     11.43 o 
   4  13  12       35.17       39.57     13.57 o 
  -2  -3  13      171.26      198.12     35.34 o 
  -1  -3  13        1.92        9.85     14.67 o 
   0  -3  13        2.97        4.19     10.11 o 
   1  -3  13       20.25       18.09     15.17 o 
   2  -3  13        0.17        6.01     11.16 o 
   3  -3  13       18.61       15.04     12.64 o 
  -4  -2  13       36.82        5.28      9.78 o 
  -3  -2  13       21.66       25.16     12.71 o 
  -2  -2  13        0.47        6.24     10.19 o 
  -1  -2  13        2.28        0.80      8.39 o 
   0  -2  13       82.66       62.82     20.14 o 
   1  -2  13        0.55       13.92     11.49 o 
   2  -2  13       40.85       46.60     18.91 o 
   3  -2  13      242.93      280.33     39.26 o 
   4  -2  13        1.45      -14.84     14.84 o 
  -5  -1  13        2.98        2.08      8.50 o 
  -4  -1  13       16.61       50.10     17.58 o 
  -3  -1  13       42.96       25.70     13.82 o 
  -2  -1  13       72.28       75.50     20.34 o 
  -1  -1  13        8.45       36.53     15.62 o 
   0  -1  13       16.46       17.48     12.54 o 
   1  -1  13      140.60      186.69     32.02 o 
   2  -1  13       63.28       86.24     22.10 o 
   3  -1  13       26.52       31.33     15.60 o 
   4  -1  13      117.28       99.43     25.11 o 
   5  -1  13        3.26        5.41     13.15 o 
   6  -1  13       62.20       58.48     21.04 o 
  -6   0  13       21.71        8.25     10.32 o 
  -5   0  13      172.94      175.43     31.00 o 
  -4   0  13       33.38       14.38     12.44 o 
  -3   0  13       55.20       47.72     16.96 o 
  -2   0  13       20.69       28.52     13.18 o 
  -1   0  13       35.11       16.97     12.83 o 
   0   0  13       15.07        7.37      9.84 o 
   1   0  13        0.96        0.28      7.25 o 
   2   0  13       35.04       77.06     21.35 o 
   3   0  13        3.16       -0.19      9.98 o 
   4   0  13        2.29       11.56     13.19 o 
   5   0  13       26.67       18.80     13.58 o 
   6   0  13        4.37       17.12     16.51 o 
  -6   1  13        0.33        2.45     10.82 o 
  -5   1  13        3.22        6.16      9.27 o 
  -4   1  13        5.50        0.77      7.34 o 
  -3   1  13        0.29        4.29     10.79 o 
  -2   1  13        7.30       -0.93     10.89 o 
  -1   1  13        0.22       16.47     11.53 o 
   0   1  13      174.17      178.90     30.55 o 
   1   1  13        0.03        5.62      8.75 o 
   2   1  13       39.71       55.29     18.97 o 
   3   1  13      114.46      111.03     25.93 o 
   4   1  13       31.93       41.57     17.48 o 
   5   1  13       98.84      114.67     26.88 o 
   6   1  13        8.41        9.90     11.35 o 
   7   1  13       26.44       71.54     24.29 o 
  -6   2  13        0.34        9.91     11.61 o 
  -5   2  13       94.49      102.42     23.25 o 
  -4   2  13       49.09        2.36     10.10 o 
  -3   2  13        0.37       10.19      8.89 o 
  -2   2  13      127.57      150.80     26.98 o 
  -1   2  13      210.38      197.29     30.74 o 
   0   2  13        1.00       10.39     11.07 o 
   1   2  13       26.54       35.92     16.31 o 
   2   2  13       18.06       23.19     13.79 o 
   3   2  13        0.00       -4.20     10.86 o 
   4   2  13        0.40       -5.92      5.99 o 
   5   2  13       10.15        9.39      4.66 o 
   6   2  13        6.91        3.63     11.80 o 
   7   2  13        1.75       -7.88      7.88 o 
   8   2  13       33.45       33.94     10.31 o 
  -7   3  13       25.66       27.28     13.21 o 
  -6   3  13       49.28       65.51     18.54 o 
  -5   3  13        0.44        1.38      7.61 o 
  -4   3  13       36.93       55.31     17.21 o 
  -3   3  13       16.02       30.09     12.16 o 
  -2   3  13        0.04        9.59     12.36 o 
  -1   3  13        0.49       13.46     11.49 o 
   0   3  13       46.25        2.21     10.50 o 
   1   3  13       35.66       61.09     19.68 o 
   2   3  13       14.86        2.60     10.48 o 
   3   3  13       65.05       57.97     19.24 o 
   4   3  13        0.21       16.82     13.32 o 
   5   3  13       29.41       33.55     16.18 o 
   6   3  13      124.95      155.26     31.51 o 
   7   3  13       87.33      103.56     27.41 o 
   8   3  13        0.08      -10.65     14.01 o 
  -7   4  13        3.09        2.26      8.61 o 
  -6   4  13      132.60      170.16     28.79 o 
  -5   4  13       13.11        9.43     11.19 o 
  -4   4  13       99.72      107.78     22.66 o 
  -3   4  13        2.46       -5.90      7.76 o 
  -2   4  13        6.00       16.34     12.06 o 
  -1   4  13       60.82       62.64     17.94 o 
   0   4  13      115.52      132.24     26.74 o 
   1   4  13       35.75       23.00     16.68 o 
   2   4  13       69.73       90.32     23.25 o 
   3   4  13        1.76       10.00     12.90 o 
   4   4  13        6.39        1.42     13.49 o 
   5   4  13        5.14       21.00     14.60 o 
   6   4  13        1.37        0.87     12.03 o 
   7   4  13        0.17        7.48     13.14 o 
   8   4  13       38.32       53.38     22.35 o 
  -7   5  13        7.10      -14.76     14.76 o 
  -6   5  13       55.08       68.48     19.19 o 
  -5   5  13       78.50       84.79     21.05 o 
  -4   5  13        0.79      -13.88     13.88 o 
  -3   5  13        0.02       -3.03      9.12 o 
  -2   5  13        6.31       14.76     13.33 o 
  -1   5  13        5.43      -12.52     12.82 o 
   0   5  13        6.66       14.58     12.76 o 
   1   5  13       29.22       24.50     13.53 o 
   2   5  13      130.62      141.11     28.53 o 
   3   5  13       14.46        5.80      5.40 o 
   4   5  13       22.92       52.47     10.18 o 
   5   5  13       12.16       10.27      5.56 o 
   6   5  13        0.72       -6.85      6.85 o 
   7   5  13       90.30      119.11     16.75 o 
   8   5  13       89.94      110.42     17.23 o 
  -6   6  13        0.06       -9.94     11.70 o 
  -5   6  13        2.14      -10.03     10.03 o 
  -4   6  13       85.82       80.74     19.35 o 
  -3   6  13       36.19       50.95     16.49 o 
  -2   6  13       25.53       23.59     13.56 o 
  -1   6  13       51.01       50.84     17.89 o 
   0   6  13       46.99       64.92     20.11 o 
   1   6  13       57.06       91.33     23.47 o 
   2   6  13        3.34        3.20      3.59 o 
   3   6  13        2.87       10.18      5.18 o 
   4   6  13        9.70        1.51      4.63 o 
   5   6  13       89.41       84.79     13.11 o 
   6   6  13       11.45       10.39      5.84 o 
   7   6  13        0.28        8.66      6.65 o 
   8   6  13       15.18       15.52      8.24 o 
  -6   7  13      178.93      218.20     31.81 o 
  -5   7  13        2.84       11.10     10.14 o 
  -4   7  13       91.93      124.70     25.04 o 
  -3   7  13       13.20       45.02     17.91 o 
  -2   7  13        3.01        0.90      9.28 o 
  -1   7  13        2.24       32.77     16.07 o 
   0   7  13       77.52       63.78     19.95 o 
   1   7  13       70.32       76.55     10.08 o 
   2   7  13       40.77       43.22      8.30 o 
   3   7  13       24.11       32.73      8.41 o 
   4   7  13        3.64       17.58      7.87 o 
   5   7  13       20.73       22.97      8.21 o 
   6   7  13       19.26       24.53      8.25 o 
   7   7  13       34.85       43.53     15.80 o 
   8   7  13        0.44        7.50      7.71 o 
  -5   8  13        5.24       17.05     10.28 o 
  -4   8  13        8.55       17.85     11.85 o 
  -3   8  13        9.06        5.20     10.26 o 
  -2   8  13       20.69       54.08     18.97 o 
  -1   8  13        5.85       26.65     15.13 o 
   0   8  13        5.22       14.91     14.80 o 
   1   8  13      483.00      538.35     55.08 o 
   2   8  13        2.35        3.72     10.84 o 
   3   8  13        1.64        1.70      5.07 o 
   4   8  13        0.03       -1.54      6.34 o 
   5   8  13       10.54       21.51     17.14 o 
   6   8  13      102.92      123.26     16.88 o 
   7   8  13       35.12       33.35     10.32 o 
   8   8  13       33.54       28.65     11.65 o 
  -4   9  13        0.81       -7.32      7.32 o 
  -3   9  13       12.59       23.07     15.56 o 
  -2   9  13       43.73       51.20     16.94 o 
  -1   9  13        5.56       16.64     14.66 o 
   0   9  13      109.38      112.57     20.88 o 
   1   9  13       42.66       31.24      9.26 o 
   2   9  13       61.58       74.90     12.32 o 
   3   9  13       30.76       48.02     22.93 o 
   4   9  13        0.00        6.54     20.34 o 
   5   9  13       11.81       30.15      8.98 o 
   6   9  13        2.51        9.93      8.82 o 
   7   9  13       15.10       -6.44     34.92 o 
  -4  10  13       33.13       33.11     15.66 o 
  -3  10  13       16.78       32.16     14.51 o 
  -2  10  13        1.13       23.89     14.89 o 
  -1  10  13       51.96       27.73     13.09 o 
   0  10  13       82.05      116.64     25.47 o 
   1  10  13       12.11        2.70      5.80 o 
   2  10  13       38.66       55.26     11.08 o 
   3  10  13       88.91      106.11     21.17 o 
   4  10  13        0.00        4.62      7.64 o 
   5  10  13       20.78       31.76     10.26 o 
   6  10  13        0.16       10.65     12.21 o 
   7  10  13        7.53       -0.36      6.91 o 
  -3  11  13       19.26       30.11     15.86 o 
  -2  11  13        7.98       33.91     15.51 o 
  -1  11  13       70.23       48.84     19.09 o 
   0  11  13        3.52        3.30     10.72 o 
   1  11  13        2.81       -0.43     13.51 o 
   2  11  13        0.00        9.49      7.16 o 
   3  11  13       59.67       68.29     13.38 o 
   4  11  13       34.94       42.35     12.36 o 
   5  11  13        1.25      -12.12     12.12 o 
   6  11  13        5.00       16.38      9.25 o 
  -1  12  13       10.55       29.82     15.96 o 
   0  12  13       21.14       23.41      8.85 o 
   1  12  13       11.41        8.52     24.66 o 
   2  12  13        4.78        6.06      7.64 o 
   3  12  13        0.57        3.02      6.68 o 
   4  12  13       64.18       75.64     19.39 o 
   0  -2  14       25.11       29.69     18.36 o 
  -3  -1  14       19.18        5.47     10.76 o 
  -2  -1  14       37.60       36.53     16.08 o 
  -1  -1  14        3.56       49.04     20.57 o 
   0  -1  14       14.69        2.86     11.82 o 
   1  -1  14       76.82      109.01     26.03 o 
   2  -1  14      120.08      159.69     31.22 o 
   3  -1  14        8.49       -3.61     11.38 o 
  -4   0  14       98.31       63.56     20.46 o 
  -3   0  14        1.89        3.85      9.61 o 
  -2   0  14        2.69        6.06      9.97 o 
  -1   0  14        1.08       17.12     13.21 o 
   0   0  14       34.15       64.93     22.06 o 
   1   0  14        0.53       11.97     11.43 o 
   2   0  14        4.33       11.49     12.47 o 
   3   0  14       33.61       34.57     18.30 o 
   4   0  14       27.32       46.43     21.01 o 
   5   0  14      165.16      225.99     38.81 o 
  -5   1  14        2.73        6.24     10.76 o 
  -4   1  14       38.61       49.52     18.58 o 
  -3   1  14       18.30       16.82     12.50 o 
  -2   1  14       67.27      106.99     25.83 o 
  -1   1  14       34.02       35.91     14.81 o 
   0   1  14       46.91       73.84     21.13 o 
   1   1  14       30.44       35.03     16.48 o 
   2   1  14        9.61       23.47     14.76 o 
   3   1  14       44.98       48.97     19.69 o 
   4   1  14       18.26       33.98     16.77 o 
   5   1  14       16.71        5.81     10.80 o 
   6   1  14       21.35      333.13     60.88 o 
  -5   2  14      221.80      255.67     37.83 o 
  -4   2  14        5.56        2.85     10.63 o 
  -3   2  14       30.76       32.41     16.13 o 
  -2   2  14        0.08        9.77     11.99 o 
  -1   2  14       52.41       46.13     17.48 o 
   0   2  14       78.57       84.56     23.59 o 
   1   2  14       10.68       11.21     11.68 o 
   2   2  14        1.07      -13.49     13.49 o 
   3   2  14        8.08        0.63     11.94 o 
   4   2  14        0.74       52.06     19.82 o 
   5   2  14        4.96       29.53     16.76 o 
   6   2  14       15.37       63.44     22.20 o 
  -5   3  14       27.87       48.81     19.01 o 
  -4   3  14        6.91       18.83     13.33 o 
  -3   3  14       90.99      111.42     24.55 o 
  -2   3  14        4.27        9.11     12.05 o 
  -1   3  14        6.76        1.29     10.64 o 
   0   3  14       11.71       30.75     16.07 o 
   1   3  14       25.90       59.75     20.81 o 
   2   3  14       11.54       15.33     11.68 o 
   3   3  14      136.13      160.55     30.75 o 
   4   3  14       14.48        8.67     14.15 o 
   5   3  14        0.45       -5.76     11.42 o 
   6   3  14       43.46       48.68     21.05 o 
   7   3  14        0.09       23.85     19.88 o 
  -5   4  14        3.17        7.26      9.23 o 
  -4   4  14      245.11      328.23     40.94 o 
  -3   4  14        1.71       -7.82     12.16 o 
  -2   4  14        1.91        3.61     11.80 o 
  -1   4  14        3.19        7.57     11.30 o 
   0   4  14       13.62       12.97      9.19 o 
   1   4  14       11.10       20.31     13.49 o 
   2   4  14       89.92       72.02     20.95 o 
   3   4  14       27.84       14.50     11.68 o 
   4   4  14        0.35      -17.13     17.13 o 
   5   4  14       22.46       27.78     16.09 o 
   6   4  14        5.18       21.50     17.46 o 
   7   4  14       17.41       18.57     16.52 o 
  -5   5  14        0.56      -14.72     14.72 o 
  -4   5  14       16.72       18.38     14.05 o 
  -3   5  14       15.21       19.97     13.45 o 
  -2   5  14       19.06        9.91      8.38 o 
  -1   5  14        4.48       23.22     15.69 o 
   0   5  14        0.36        1.07     10.63 o 
   1   5  14       26.73       13.88     11.94 o 
   2   5  14        6.17       -3.30     11.14 o 
   3   5  14       22.41       27.02     15.64 o 
   4   5  14      113.76      171.69     32.85 o 
   5   5  14        0.11       18.76     17.50 o 
   6   5  14        0.09       22.49     17.56 o 
   7   5  14       13.26       17.09     14.91 o 
  -5   6  14        7.31      -13.17     13.17 o 
  -4   6  14       39.44       47.68     17.60 o 
  -3   6  14       17.21       41.61     17.66 o 
  -2   6  14       29.94       37.42     15.89 o 
  -1   6  14       38.13       46.30     17.83 o 
   0   6  14       10.58       58.49     20.48 o 
   1   6  14       48.47       52.10     19.47 o 
   2   6  14       18.13       60.75     21.32 o 
   3   6  14        0.22       14.25     13.94 o 
   4   6  14        1.92       30.48     17.96 o 
   5   6  14       15.30       45.87     21.20 o 
   6   6  14       29.86       47.16     21.63 o 
   7   6  14        7.01       -4.87     16.29 o 
  -5   7  14      102.32      111.18     25.95 o 
  -4   7  14       10.47       14.42     13.20 o 
  -3   7  14        0.26       10.49     13.19 o 
  -2   7  14        0.02        6.56     11.90 o 
  -1   7  14        0.03       -0.24      9.20 o 
   0   7  14       56.29       58.82     19.34 o 
   1   7  14       59.30       41.38     18.39 o 
   2   7  14        4.29       35.36     17.88 o 
   3   7  14       11.87        3.29     13.32 o 
   4   7  14       46.32       67.86     24.20 o 
   5   7  14       24.66       61.29     23.43 o 
   6   7  14        3.27        6.84     27.62 o 
   7   7  14       22.27       36.41     11.43 o 
  -4   8  14        0.88      -12.18     12.18 o 
  -3   8  14        2.10        5.33     12.98 o 
  -2   8  14        2.75       13.53     12.04 o 
  -1   8  14        1.32       28.46     15.81 o 
   0   8  14        8.03       26.95     15.03 o 
   1   8  14       81.47       52.21     19.76 o 
   2   8  14       13.94        3.95     11.14 o 
   3   8  14       67.06       96.05     27.03 o 
   4   8  14       28.47       29.16     18.05 o 
   5   8  14        0.23       -0.82      5.47 o 
   6   8  14       21.18       21.19     22.61 o 
   7   8  14        6.43        2.36      6.30 o 
  -4   9  14      119.91      177.26     31.00 o 
  -3   9  14        6.44        4.20      9.97 o 
  -2   9  14        1.50      -12.80     12.80 o 
  -1   9  14        2.16       -2.23     11.42 o 
   0   9  14       36.00       44.20     17.25 o 
   1   9  14        3.45       -3.33     11.81 o 
   2   9  14       52.77       60.29     19.26 o 
   3   9  14       82.03       43.50     18.76 o 
   4   9  14       13.68       17.10     13.52 o 
   5   9  14        0.12        3.01      7.13 o 
   6   9  14      103.58      100.35     22.74 o 
  -3  10  14        8.99       -0.24     10.10 o 
  -2  10  14        5.76       -7.93     13.97 o 
  -1  10  14        9.72        4.76     10.82 o 
   0  10  14       26.83       35.75     19.09 o 
   1  10  14       70.28       95.68     26.23 o 
   2  10  14       15.09       30.30     18.23 o 
   3  10  14        0.51        7.53     13.85 o 
   4  10  14       19.70       41.34     10.85 o 
   5  10  14       43.21       46.97     11.27 o 
  -1  11  14        5.52       51.04     21.00 o 
   0  11  14       45.83       28.32     13.77 o 
   1  11  14        5.07       15.62     14.67 o 
   2  11  14       26.38       18.04     16.27 o 
   3  11  14       10.68       12.55     16.12 o 
   4  11  14        1.55       15.08      7.32 o 
   0   0  15        6.14       11.04     12.64 o 
   1   0  15        2.07        8.63     11.76 o 
  -2   1  15       17.38       47.64     19.29 o 
  -1   1  15        1.18       -6.60     14.05 o 
   0   1  15       46.11       89.32     23.88 o 
   1   1  15       25.29       29.03     16.60 o 
   2   1  15       21.82       22.83     12.89 o 
   3   1  15       50.80       45.98     20.40 o 
  -3   2  15       63.67      100.78     25.64 o 
  -2   2  15       15.21       41.36     18.08 o 
  -1   2  15       18.05       83.75     23.62 o 
   0   2  15       47.14       25.24     14.04 o 
   1   2  15        8.88      -16.23     16.23 o 
   2   2  15        0.85       12.39     11.72 o 
   3   2  15        1.47        6.41     13.23 o 
   4   2  15       15.40       25.25     13.79 o 
  -3   3  15       23.77       12.90     14.12 o 
  -2   3  15       56.78       76.85     22.70 o 
  -1   3  15        2.01      -19.83     19.83 o 
   0   3  15        0.01        6.00     10.76 o 
   1   3  15        5.88        9.04     12.13 o 
   2   3  15        1.76      -17.11     17.11 o 
   3   3  15       14.96       34.10     18.14 o 
   4   3  15       48.94       57.52     23.29 o 
   5   3  15       53.98       50.03     22.20 o 
  -4   4  15       25.83      -13.79     13.79 o 
  -3   4  15        0.29      -18.53     18.53 o 
  -2   4  15       55.49       87.10     23.22 o 
  -1   4  15       89.78      158.01     32.38 o 
   0   4  15       11.19       12.23     13.37 o 
   1   4  15        0.06       14.55     14.23 o 
   2   4  15        0.70      -15.59     15.59 o 
   3   4  15       69.06       95.22     26.74 o 
   4   4  15        0.03       22.78     18.50 o 
   5   4  15       19.51       32.60     18.50 o 
  -4   5  15        1.53        3.89     10.89 o 
  -3   5  15       42.41       68.36     20.22 o 
  -2   5  15       63.26       72.53     22.14 o 
  -1   5  15       53.78       63.74     21.66 o 
   0   5  15        2.29      -17.98     17.98 o 
   1   5  15       33.60       47.38     19.91 o 
   2   5  15        9.02       15.60     14.83 o 
   3   5  15       53.58       50.48     21.97 o 
   4   5  15        2.46       16.55     12.54 o 
   5   5  15        0.66        6.25     14.85 o 
   6   5  15       19.76       41.85     24.01 o 
  -4   6  15       25.86       19.58     14.75 o 
  -3   6  15        4.47      -14.16     15.20 o 
  -2   6  15        0.28       -9.78     11.72 o 
  -1   6  15       20.96       41.02     17.40 o 
   0   6  15       89.90      159.61     32.87 o 
   1   6  15       47.15       66.81     23.51 o 
   2   6  15       32.23       36.21     18.81 o 
   3   6  15        5.77       -8.72     15.27 o 
   4   6  15       22.65       39.26     19.49 o 
   5   6  15        2.29        9.06     15.26 o 
   6   6  15       27.66       37.41     20.86 o 
  -3   7  15        0.03        3.38     10.66 o 
  -2   7  15        2.82       18.33     14.94 o 
  -1   7  15        7.14       25.44     14.24 o 
   0   7  15       10.60       36.34     16.92 o 
   1   7  15        8.22        5.75     10.81 o 
   2   7  15        9.12       34.46     19.08 o 
   3   7  15       14.18       -8.92     16.19 o 
   4   7  15        6.03      -12.89     18.92 o 
   5   7  15        0.15       48.22     23.45 o 
  -3   8  15       15.03       45.46     19.33 o 
  -2   8  15       12.10       29.02     15.17 o 
  -1   8  15       14.40       34.19     18.31 o 
   0   8  15        8.97       -9.03     11.53 o 
   1   8  15       34.85       47.28     21.76 o 
   2   8  15      106.11      149.62     32.95 o 
   3   8  15        1.14        4.57     14.16 o 
   4   8  15       14.86       12.74     18.18 o 
   5   8  15       16.52       23.61     21.38 o 
  -2   9  15       34.80       18.17     14.17 o 
  -1   9  15        0.54       -6.94     15.13 o 
   0   9  15        4.29      -11.42     14.21 o 
   1   9  15       49.94       75.09     25.91 o 
   2   9  15       76.12       54.90     21.67 o 
   3   9  15        2.14       -1.24     12.38 o 
   4   9  15        2.47       -8.68     13.59 o 
  -1  10  15       67.16      118.37     27.59 o 
   0  10  15        9.45       10.08     13.27 o 
   1  10  15       38.12       84.28     26.42 o 
   2  10  15       49.44       88.30     27.22 o 
   3  10  15       11.03       37.01     20.89 o 
   1   3  16        4.53      -23.74     23.74 o 
  -1   4  16        6.99        1.60     11.50 o 
   0   4  16       13.71        9.59     12.91 o 
   1   4  16       11.81       18.97     16.21 o 
   2   4  16       25.65       27.25     17.21 o 
  -1   5  16        0.34        7.95     12.58 o 
   0   5  16       22.53       35.46     19.46 o 
   1   5  16        2.18      -15.77     15.77 o 
   2   5  16        0.14        7.53     10.60 o 
   3   5  16       78.61       92.57     26.68 o 
  -1   6  16       18.91       20.77     14.43 o 
   0   6  16        1.67       12.85     11.58 o 
   1   6  16       24.39       32.89     18.27 o 
   2   6  16       23.50       11.96     13.25 o 
   3   6  16       10.60       51.13     23.35 o 
  -1   7  16        0.36       14.86     12.43 o 
   0   7  16        0.49       17.82     12.74 o 
   1   7  16        0.41      -19.12     19.12 o 
   2   7  16        3.23        6.73     12.87 o 
   3   7  16        0.00       -9.29     14.67 o 
   0   8  16        1.06       18.44     15.51 o 
   1   8  16        0.20      -15.68     15.68 o 
   2   8  16        9.38       -2.51     12.51 o 
                                                 
